# Supplementary material for: Material Composition Characteristics of Aspergillus cristatus under High Salt Stress through LC–MS Metabolomics
Source: Molecules. 2024 May 26;29(11):2513. doi: 10.3390/molecules29112513 (PMC11173666; doi:10.3390/molecules29112513)
Supplement: Supplementary file 1 [file molecules-29-02513-s001.zip]

Archive with 2 entries (2 files):
- Supporting Figure.pdf
- Supporting Table.xlsx
