# Supplementary material for: Material Composition Characteristics of Aspergillus cristatus under High Salt Stress through LC–MS Metabolomics
Source: Molecules. 2024 May 26;29(11):2513. doi: 10.3390/molecules29112513 (PMC11173666; doi:10.3390/molecules29112513)
Supplement: Supplementary file 1 [file molecules-29-02513-s001.zip › Supporting Table.xlsx]

## Sheet: Table S1
Table S1 List of identificated substances for three different samples of Aspergillus cristatus
ID	name	mz	rt	exact_mass	ppm	formula	precursor_type	class	sub_class	KEGG	KEGG_Pathway	CAS	hmdb	library	level	posneg	C3-1	C3-2	C3-3	C3-4	C3-5	C3-6	C2-1	C2-2	C2-3	C2-4	C2-5	C2-6	C1-1	C1-2	C1-3	C1-4	C1-5	C1-6
M272T97	Arbutin	272.087	97.1	272.09	9.18815	C12H16O7	[M]+	Benzene and substituted derivatives	1-hydroxy-2-unsubstituted benzenoids	C06186	Carbohydrate metabolism; Membrane transport	497-76-7	HMDB0029943	MetaDNA	2	pos	9.47728e+08	9.81558e+08	1.16683e+09	1.3677e+09	1.35872e+09	1.44303e+09	1.90748e+08	2.20228e+08	9.51608e+07	1.27718e+08	1.24084e+08	3.19328e+08	1.09877e+08	2.15541e+08	1.43297e+08	1.92088e+08	1.78479e+08	1.76289e+08
M115T77	L-Prolinamide	115.087	77.3	114.079	1.94636	C5H10N2O	[M+H]+	Azacyclic compounds	Amines	C19781		7531-52-4		MetaDNA	2	pos	7.95147e+06	9.51285e+06	8.55016e+06	1.00023e+07	7.15004e+06	7.12924e+06	1.8086e+06	621802	471490	693975	1.40832e+06	605816	2.78388e+07	3.31726e+07	3.05769e+07	3.65486e+07	3.0936e+07	4.5574e+07
M144T318	4-Guanidinobutanamide	144.102	318.4	144.101	8.32749	C5H12N4O	[M]+	Carboximidic acids and derivatives	Carboximidamides	C03078	Amino acid metabolism; Global and overview maps	4210-97-3/23256-39-5		MetaDNA	2	pos	3.13843e+07	2.80184e+07	2.88315e+07	2.46835e+07	2.31057e+07	3.17206e+07	2.81159e+07	2.09311e+07	2.79485e+07	2.95588e+07	3.11255e+07	3.0505e+07	2.50374e+07	2.43585e+07	2.67582e+07	3.26266e+07	2.68601e+07	2.60152e+07
M309T561	p-Coumaroyl-D-glucose	309.096	561.4	326.1	11.757	C15H18O8	[M+H-H2O]+	Benzene and substituted derivatives	1-hydroxy-2-unsubstituted benzenoids	C16827		7139-64-2		MetaDNA	2	pos	1.719e+08	2.28619e+08	3.01475e+08	3.65216e+08	3.91552e+08	3.24433e+08	4.49827e+06	5.80498e+06	3.57547e+06	9.75985e+06	7.25827e+06	1.65936e+07	1.46975e+07	1.0361e+07	1.33704e+07	8.62787e+06	6.30795e+06	2.2355e+07
M286T728	N(6)-[(Indol-3-yl)acetyl]-L-lysine	286.154	728.4	303.158	10.9523	C16H21N3O3	[M+H-H2O]+	Azacyclic compounds	Amines	C04211				MetaDNA	2	pos	1.70663e+06	1.05553e+06	680323	447801	1.24754e+06	968498	2.3757e+08	1.76055e+08	2.08782e+08	1.10465e+08	2.06326e+08	2.17824e+08	1.25081e+08	9.07407e+07	1.20379e+08	1.21591e+08	9.42925e+07	8.31383e+07
M201T326	D-Lysopine	201.124	325.5	218.127	23.5383	C9H18N2O4	[M+H-H2O]+	Carboxylic acids and derivatives	Amines	C04020	Amino acid metabolism	34522-31-1		MetaDNA	2	pos	7.25156e+06	8.11577e+06	7.64546e+06	6.73387e+06	2.23208e+07	6.72447e+06	6.07658e+06	2.12232e+07	5.94316e+07	4.83716e+06	4.12981e+06	5.06338e+06	1.19879e+07	6.65521e+06	1.12697e+07	7.74244e+06	8.10106e+06	7.32479e+06
M461T542	(Glutathione-S-yl)(1H-indol-3-yl)acetonitrile	461.143	542.3	461.137	12.5776	C20H23N5O6S	[M]+			C21664				MetaDNA	2	pos	1.98271e+07	2.2782e+07	1.67932e+07	3.83079e+06	4.04925e+06	4.54874e+06	2.17118e+07	2.28461e+07	2.51872e+07	3.55018e+07	3.36957e+07	2.5365e+07	8.31536e+06	1.98878e+07	1.64658e+07	8.35185e+06	2.3463e+07	1.42212e+07
M626T745_2	Leukotriene C4	626.32	744.6	625.303	15.2065	C30H47N3O9S	[M+H]+	Carboxylic acids and derivatives	Alcohols and polyols	C02166	Nervous system; Digestive system; Lipid metabolism; Signaling molecules and interaction; Immune disease; Immune system; Global and overview maps	72025-60-6		MetaDNA	2	pos	13861	9.12278e+07	30434.7	6.88707e+07	21851.4	53708.1	1.5199e+08	35259	1.24783e+08	46665.7	50762	34977.2	126436	79535.1	1.88734e+08	75538.4	23410.6	55692
M551T591	Leukotriene F4	551.277	591.1	568.282	4.77802	C28H44N2O8S	[M+H-H2O]+	Carboxylic acids and derivatives	Alcohols and polyols	C06462	Lipid metabolism; Global and overview maps	83851-42-7	HMDB0006465	MetaDNA	2	pos	5.78213e+06	1.36537e+07	1.33785e+07	1.45743e+07	7.09798e+06	1.1656e+07	1.72312e+07	5.13729e+06	1.10755e+07	1.26103e+07	6.75145e+06	1.22931e+07	597129	8.00933e+07	776953	4.07384e+07	2.10357e+07	1.15724e+08
M152T168	1-Methylhistidine	152.076	168.5	169.085	8.32469	C7H11N3O2	[M+H-H2O]+	Azacyclic compounds	Amines	C01152	Amino acid metabolism; Global and overview maps	332-80-9/368-16-1	HMDB0000001	MetaDNA	2	pos	536970	539053	678885	624975	593643	674324	899013	1.28734e+06	1.3833e+06	934166	792207	803722	6.04727e+06	4.7405e+06	6.40328e+06	5.70197e+06	5.19344e+06	7.81554e+06
M304T348	Nopaline	304.132	347.7	304.138	19.3991	C11H20N4O6	[M]+	Carboxylic acids and derivatives	Amines	C01682	Amino acid metabolism; Membrane transport	22350-70-5		MetaDNA	2	pos	5.57626e+07	9.20865e+07	7.86657e+07	8.10248e+07	8.31417e+06	8.02147e+07	5.75834e+06	977346	967370	1.23903e+06	918651	1.42927e+06	2.7038e+06	2.50242e+06	2.70555e+06	3.05763e+06	2.64595e+06	3.23708e+06
M191T327	beta-Hydroxyarginine	191.111	327.4	190.107	16.6184	C6H14N4O3	[M+H]+	Carboxylic acids and derivatives	Alcohols and polyols	C18473				MetaDNA	2	pos	226803	137740	224185	310208	172890	109281	3.6846e+07	5.50713e+07	2.93188e+07	5.47034e+07	5.28234e+07	4.88684e+07	189568	2.15782e+06	141434	74634.7	5.08108e+06	4.23147e+06
M289T817_2	Androstanedione	289.216	816.6	288.209	0.608541	C19H28O2	[M+H]+	Organic oxides	Androstane steroids	C00674	Lipid metabolism; Xenobiotics biodegradation and metabolism; Global and overview maps	846-46-8	HMDB0000899	MetaDNA	2	pos	776422	631360	533688	705223	721539	792962	1.14604e+07	1.5209e+07	1.2038e+07	1.08547e+07	9.91732e+06	1.46717e+07	3.95003e+06	3.64022e+06	4.12331e+06	4.64711e+06	4.21293e+06	2.52265e+06
M380T289	S-Lactoylglutathione	380.111	289.4	379.105	3.3569	C13H21N3O8S	[M+H]+	Carbothioic S-esters	Alcohols and polyols	C03451	Carbohydrate metabolism; Global and overview maps	25138-66-3/41656-56-8	HMDB0001066	MetaDNA	2	pos	2.71641e+07	1.50253e+07	7.88016e+06	9.70461e+06	8.14492e+06	1.24397e+07	8.72054e+06	1.32206e+07	2.77536e+06	1.36043e+07	1.19008e+07	9.8887e+06	1.66095e+06	1.28294e+06	1.43747e+06	1.80978e+06	1.34034e+06	1.64794e+06
M234T76	Benzoylagmatine	234.145	75.9	234.148	12.3853	C12H18N4O	[M]+	Benzene and substituted derivatives	Benzoic acids and derivatives	C02253				MetaDNA	2	pos	277013	61411.7	115109	2.77675e+06	173226	58010.7	1.54265e+07	68467.2	127061	1.01116e+07	1.30358e+07	75710.5	140044	404753	169913	328060	362660	286888
M306T236	N1-trans-Feruloylagmatine	306.166	236.2	306.169	11.105	C15H22N4O3	[M]+	Benzene and substituted derivatives	1-hydroxy-2-unsubstituted benzenoids	C18325	Amino acid metabolism; Global and overview maps		HMDB0037107	MetaDNA	2	pos	4.33317e+07	4.20205e+07	2.61473e+07	4.68051e+07	5.51506e+07	3.04436e+07	5.11313e+07	8.21945e+07	3.31483e+07	5.2294e+07	9.51345e+07	3.58001e+07	4.0529e+07	7.26308e+07	4.65904e+07	3.1274e+07	4.18476e+07	4.69904e+07
M188T63	N1-(3-Aminopropyl)agmatine	188.187	62.9	187.18	0.127533	C8H21N5	[M+H]+			C20560				MetaDNA	2	pos	1.00842e+07	6.74828e+06	5.18971e+06	5.43217e+06	2.51429e+06	7.32723e+06	4.55509e+06	4.69746e+06	3.96656e+06	3.46959e+06	3.45599e+06	4.23365e+06	3.90806e+06	4.11922e+06	4.62837e+06	2.90274e+06	3.65278e+06	2.90134e+06
M172T141_2	Arcaine	172.147	141.3	172.144	16.8464	C6H16N6	[M]+	Organonitrogen compounds	Carboximidamides	C03047		544-05-8		MetaDNA	2	pos	4.40755e+06	5.04492e+06	4.44439e+06	2.50825e+06	2.92923e+06	3.74153e+06	1.23649e+08	7.72659e+07	7.50677e+07	7.8307e+07	7.03403e+07	9.71047e+07	1.28962e+07	7.39112e+06	1.4113e+07	1.16651e+07	9.66396e+06	3.05352e+06
M184T131	Choline sulfate	184.064	130.9	183.056	0.4129	C5H13NO4S	[M+H]+	Organic oxides	Alkyl sulfates	C00919	Membrane transport	4858-96-2		MetaDNA	2	pos	1.11823e+06	899910	6.81806e+06	974166	5.17642e+06	3.50115e+06	7.82628e+06	485655	3.8263e+06	6.24918e+06	8.14271e+06	4.63786e+07	4.56538e+07	1.80787e+07	3.12765e+07	5.17303e+07	2.11026e+07	3.51047e+07
M245T489	N-(6-Aminohexanoyl)-6-aminohexanoate	245.186	488.7	244.179	1.12568	C12H24N2O3	[M+H]+	Carboxylic acids and derivatives	Amines	C01255	Xenobiotics biodegradation and metabolism; Global and overview maps			MetaDNA	2	pos	4.35506e+07	5.10498e+07	7.18413e+07	6.97719e+07	7.78104e+07	7.0766e+07	1.01517e+08	8.6553e+07	6.93424e+07	7.95779e+07	7.55234e+07	7.89229e+07	4.17504e+07	919282	1.71196e+07	6.97659e+06	4.50933e+06	1.13874e+06
M155T536	Fenchol	155.143	535.9	154.136	2.08839	C10H18O	[M+H]+	Organooxygen compounds	Alcohols and polyols	C02344	Chemical structure transformation maps; Global and overview maps; Metabolism of terpenoids and polyketides	1632-73-1/512-13-0	HMDB0034932	MetaDNA	2	pos	8.80141e+06	1.42294e+06	8.07448e+06	8.02059e+06	6.03787e+06	9.28177e+06	764026	499498	1.52138e+06	1.13676e+06	592067	1.18218e+06	462083	1.1289e+06	376757	1.15462e+06	970892	1.11986e+06
M183T286	3,5-Dihydroxyphenylglyoxylate	183.029	285.9	182.022	2.31658	C8H6O5	[M+H]+	Benzene and substituted derivatives	1-hydroxy-2-unsubstituted benzenoids	C12325	Global and overview maps; Metabolism of terpenoids and polyketides			MetaDNA	2	pos	1.9906e+07	1.67186e+07	1.4413e+07	1.39899e+07	1.35916e+07	1.39196e+07	1.38371e+07	1.53215e+07	1.39412e+07	1.29279e+07	1.56894e+07	1.31475e+07	1.88783e+07	2.01928e+07	1.98457e+07	2.08809e+07	2.12983e+07	2.06665e+07
M233T122_2	N6-Acetyl-LL-2,6-diaminoheptanedioate	233.113	122	232.106	0.960907	C9H16N2O5	[M+H]+			C04390	Amino acid metabolism; Global and overview maps			MetaDNA	2	pos	2.28296e+08	1.37562e+08	1.74109e+08	2.6885e+08	2.5674e+08	2.97895e+08	3.59346e+09	2.76228e+09	1.25979e+09	2.54609e+09	2.52284e+09	3.12466e+09	7.87271e+08	1.03866e+09	7.67804e+08	1.43968e+09	8.48034e+08	1.32164e+09
M133T154	Ornithine	133.097	154.4	132.09	0.180319	C5H12N2O2	[M+H]+	Carboxylic acids and derivatives	Amines	C00077	Membrane transport; Metabolism of other amino acids; Biosynthesis of other secondary metabolites; Amino acid metabolism; Chemical structure transformation maps; Global and overview maps	3184-13-2/70-26-8	HMDB0000214	MetaDNA	2	pos	2.22041e+07	1.25729e+07	1.95232e+07	4.56972e+07	7.63827e+06	3.60618e+07	4.30249e+06	1.91768e+06	3.88938e+06	3.92829e+06	3.22575e+06	3.74357e+06	1.5958e+07	1.29503e+07	1.74882e+07	1.47737e+07	1.32168e+07	2.30691e+07
M374T593	3-Oxo-5beta-cholanate	374.289	593.1	374.282	18.1681	C24H38O3	[M]+	Carboxylic acids and derivatives	Bile acids, alcohols and derivatives	C03070		1553-56-6		MetaDNA	2	pos	4.90529e+06	2.15017e+07	1.67593e+07	1.02465e+06	1.05687e+06	1.32936e+06	1.39951e+08	1.43727e+08	6.11428e+07	8.90513e+07	1.06925e+08	1.22002e+08	1.21568e+06	227642	1.02515e+06	1.01917e+06	354362	91904.9
M496T650	Leukotriene D4	496.25	650.4	496.261	20.5537	C25H40N2O6S	[M]+	Carboxylic acids and derivatives	Alcohols and polyols	C05951	Lipid metabolism; Signaling molecules and interaction; Immune disease; Immune system; Global and overview maps	73836-78-9	HMDB0003080	MetaDNA	2	pos	13488.5	12971.1	37451.6	27781.9	34942.9	25586.6	560929	382127	56758.9	383818	384121	551327	137916	553065	138960	151413	52665.5	18495.5
M166T356	N,N-Dimethylhistidine	166.089	355.9	183.101	26.2864	C8H13N3O2	[M+H-H2O]+	Azacyclic compounds	Amines	C04259		24940-57-6		MetaDNA	2	pos	1.00604e+09	1.2273e+09	1.35307e+09	1.35539e+09	1.39329e+09	1.58091e+09	3.53969e+07	2.2016e+07	1.5241e+07	1.73115e+07	1.73519e+07	3.29286e+07	1.9519e+07	2.07516e+07	1.83772e+07	2.5037e+07	1.87478e+07	2.60702e+07
M169T438	(6E)-8-Oxogeraniol	169.123	437.7	168.115	1.91577	C10H16O2	[M+H]+			C20223				MetaDNA	2	pos	3.61939e+07	3.55061e+07	3.35916e+07	3.34087e+07	3.1425e+07	3.607e+07	1.82226e+07	1.55864e+07	1.0499e+07	1.49349e+07	1.27245e+07	1.66709e+07	1.67611e+07	2.21086e+07	1.76382e+07	2.05758e+07	1.89277e+07	2.62924e+07
M166T528	Normetanephrine	166.087	528.2	183.089	26.6976	C9H13NO3	[M+H-H2O]+	Benzene and substituted derivatives	1-hydroxy-2-unsubstituted benzenoids	C05589	Amino acid metabolism; Global and overview maps	97-31-4	HMDB0000819	MetaDNA	2	pos	4.17065e+08	5.04078e+08	5.09923e+08	4.87689e+08	4.70039e+08	5.19834e+08	3.15973e+08	2.20001e+08	1.45677e+08	1.85503e+08	1.68136e+08	2.07825e+08	1.48908e+08	1.49923e+08	1.38562e+08	1.76575e+08	1.31594e+08	1.84938e+08
M165T426	gamma-Thujaplicin	165.092	425.9	164.084	4.38546	C10H12O2	[M+H]+	Organic oxides	Carbonyl compounds	C09905		672-76-4		MetaDNA	2	pos	2.30038e+07	2.1827e+07	2.05069e+07	1.82435e+07	1.73793e+07	6.88763e+06	1.94393e+07	1.35972e+07	1.23543e+07	1.24839e+07	1.81034e+07	1.99619e+07	2.09005e+07	2.14841e+07	1.76038e+07	2.24585e+07	2.04328e+07	2.30494e+07
M315T655	Clorazepate	315.049	655.3	314.046	13.2549	C16H11ClN2O3	[M+H]+	Aryl halides	1,4-benzodiazepines	C06921		23887-31-2	HMDB0014766	MetaDNA	2	pos	2.66897e+09	2.45865e+09	2.13437e+09	1.74591e+09	1.38535e+09	1.81523e+09	1.26943e+09	1.13141e+09	8.14847e+08	1.26866e+09	9.19921e+08	1.35957e+09	2.74184e+07	1.71067e+07	1.51234e+07	1.50541e+07	1.75895e+07	1.32426e+07
M246T153	beta-Alanyl-L-arginine	246.158	152.6	245.149	6.19119	C9H19N5O3	[M+H]+	Carboxylic acids and derivatives	Amines	C05340	Metabolism of other amino acids; Global and overview maps		HMDB0060441	MetaDNA	2	pos	9.68666e+06	8.82847e+06	3.94052e+06	3.65233e+06	6.34558e+06	6.89682e+06	1.6105e+07	1.68481e+07	1.39879e+07	1.83101e+07	1.67327e+07	1.71298e+07	2.97332e+07	3.04851e+07	3.60897e+07	3.61374e+07	3.37e+07	3.26695e+07
M343T603	Denudatine	343.25	603.4	343.251	2.62199	C22H33NO2	[M]+	Azacyclic compounds	Alcohols and polyols	C08680		26166-37-0		MetaDNA	2	pos	5.89156e+06	2.21657e+07	3.4535e+07	4.52947e+06	4.20225e+06	5.398e+06	2.04803e+06	9.77435e+06	4.84906e+06	8.87143e+06	8.63957e+06	2.43179e+06	9.59698e+07	8.70449e+07	1.18253e+08	8.30135e+07	4.99293e+07	2.1332e+08
M337T818	11H-14,15-EETA	337.235	818.1	336.23	6.1559	C20H32O4	[M+H]+	Carboxylic acids and derivatives	Alcohols and polyols	C14813	Lipid metabolism; Global and overview maps	219535-29-2	HMDB0004693	MetaDNA	2	pos	2.95802e+06	3.9292e+06	4.24355e+06	3.54732e+06	4.85959e+06	3.68139e+06	2.0042e+07	1.60566e+07	1.48408e+07	1.8305e+07	1.76641e+07	1.78486e+07	6.71845e+07	6.40259e+07	5.80217e+07	6.44008e+07	4.97159e+07	6.74275e+07
M313T728	9,10-Dihydroxy-12,13-epoxyoctadecanoate	313.238	728.4	330.241	13.8363	C18H34O5	[M+H-H2O]+	Carboxylic acids and derivatives	Alcohols and polyols	C14837	Lipid metabolism			MetaDNA	2	pos	8.92997e+07	8.33684e+07	9.11518e+07	1.70555e+07	1.04953e+08	1.04225e+08	1.93931e+07	1.84695e+07	1.50407e+07	1.71819e+07	1.66991e+07	1.87469e+07	1.91241e+07	2.2817e+07	2.11662e+07	2.53394e+07	1.91506e+07	3.24147e+07
M204T67	N-Acetylhexosamine	204.086	66.7	221.09	16.3365	C8H15NO6	[M+H-H2O]+	Carboxylic acids and derivatives	Alcohols and polyols	C02711		7512-17-6		MetaDNA	2	pos	2.57486e+07	1.87249e+07	1.58108e+06	500049	647165	233415	1.67719e+06	1.15332e+07	7.00868e+06	9.58756e+06	9.37371e+06	1.21784e+07	1.13285e+07	1.43293e+07	1.23716e+07	1.4993e+07	1.49243e+07	1.53851e+07
M163T776_1	3-tert-Butyl-5-methylcatechol	163.112	776.2	180.115	26.5714	C11H16O2	[M+H-H2O]+			C03929				MetaDNA	2	pos	8.10698e+07	6.62349e+07	8.04207e+07	9.56098e+07	9.96454e+07	9.71484e+07	5.78912e+07	6.00692e+07	5.53047e+07	5.91759e+07	6.35685e+07	5.92308e+07	1.33814e+08	1.04227e+08	1.22617e+08	9.83879e+07	8.57995e+07	1.69642e+08
M293T606	9,10-EOT	293.212	605.9	292.204	2.12816	C18H28O3	[M+H]+	Carboxylic acids and derivatives	Carbonyl compounds	C16324	Lipid metabolism; Global and overview maps			MetaDNA	2	pos	9.82719e+07	1.12448e+08	8.92777e+07	1.29986e+08	1.66834e+08	1.51486e+08	4.88966e+07	3.48153e+07	2.40203e+07	1.40326e+07	3.64784e+07	2.03272e+07	3.03305e+07	1.39769e+07	8.26693e+07	8.06825e+07	2.36697e+07	3.55033e+07
M279T494	Dibenz[a,h]anthracene	279.122	493.9	278.11	19.791	C22H14	[M+H]+	Anthracenes		C14325		53-70-3		MetaDNA	2	pos	7.38317e+07	8.89487e+07	9.79172e+07	6.76253e+07	6.82858e+07	8.32753e+07	2.60274e+07	1.62547e+07	7.95565e+06	1.50609e+07	1.47919e+07	2.417e+07	7.44349e+06	3.0389e+07	6.56146e+06	1.00038e+07	7.31604e+06	1.02479e+07
M311T683	2,3-Dinor-8-iso prostaglandin F1alpha	311.221	683	328.225	11.6767	C18H32O5	[M+H-H2O]+	Carboxylic acids and derivatives	Alcohols and polyols	C14795	Lipid metabolism			MetaDNA	2	pos	3.22695e+07	2.15558e+07	1.99003e+07	1.6584e+07	2.02759e+07	1.74077e+07	3.08621e+07	3.24419e+07	3.59384e+07	1.20562e+07	4.29652e+07	5.884e+07	6.33105e+07	6.1354e+07	7.15561e+07	7.64763e+07	8.02254e+07	7.93765e+07
M364T281_1	Guanosine 3'-phosphate	364.065	280.8	363.058	0.48343	C10H14N5O8P	[M+H]+	Azacyclic compounds	Alcohols and polyols	C06193	Global and overview maps; Nucleotide metabolism	117-68-0		MetaDNA	2	pos	6.35416e+08	5.47328e+08	5.45072e+08	4.75556e+08	4.5743e+08	5.45906e+08	2.18686e+08	1.87731e+08	1.49649e+08	1.98538e+08	1.47846e+08	2.02051e+08	9.87542e+07	9.2165e+07	1.8437e+08	1.79611e+08	9.31902e+07	1.13078e+08
M365T609	11b,17a,21-Trihydroxypreg-nenolone	365.231	609.3	364.225	3.21987	C21H32O5	[M+H]+	Organic oxides	Alcohols and polyols	C05489	Lipid metabolism		HMDB0006760	MetaDNA	2	pos	5.74095e+06	9.2924e+06	1.13105e+07	9.47438e+06	1.14089e+07	1.15844e+07	7.44841e+06	2.13018e+07	1.03838e+07	1.57095e+07	1.25624e+07	6.84727e+06	7.84921e+06	1.34843e+07	8.87801e+06	1.40306e+07	7.6515e+06	1.52297e+07
M102T110	Valeric acid	102.128	110.2	102.068	0.0865752	C5H10O2	[M]+	Fatty Acyls	Fatty acids and conjugates	C00803		109-52-4	HMDB0000892	BioDeepDB	2	pos	1.37083e+08	1.41316e+08	1.48812e+08	1.55595e+08	1.64456e+08	1.62379e+08	4.5337e+07	4.29986e+07	3.50047e+07	4.00644e+07	4.08926e+07	4.09708e+07	5.79231e+07	6.27919e+07	5.62835e+07	7.14893e+07	6.04984e+07	9.23796e+07
M109T486	m-Cresol	109.101	486	108.058	1.49694	C7H8O	[M+H]+	Phenols	Cresols	C01467	Xenobiotics biodegradation and metabolism; Global and overview maps	108-39-4	HMDB0002048	BioDeepDB	2	pos	1.10554e+08	8.69751e+07	9.89155e+07	1.05624e+08	1.03336e+08	1.06966e+08	4.18509e+07	4.64764e+07	3.19732e+07	4.33307e+07	3.5669e+07	4.40955e+07	3.83263e+07	5.12788e+07	4.53191e+07	5.10872e+07	3.71802e+07	5.41736e+07
M111T691	Pyrrole-2-carboxylic acid	111.02	690.6	111.032	1.26809	C5H5NO2	[M]+	Pyrroles	Pyrrole carboxylic acids and derivatives	C05942	Amino acid metabolism	634-97-9	HMDB0004230	BioDeepDB	2	pos	9.62028e+07	9.19772e+07	9.18032e+07	8.94757e+07	8.73349e+07	9.63723e+07	1.09397e+08	1.01891e+08	1.06501e+08	1.07024e+08	1.05362e+08	1.06451e+08	1.16319e+08	1.16729e+08	1.16367e+08	1.15675e+08	1.17482e+08	1.12615e+08
M111T816	Catechol	111.02	815.5	110.037	6.35343	C6H6O2	[M+H]+			C00090	Xenobiotics biodegradation and metabolism; Global and overview maps	120-80-9/12385-08-9		BioDeepDB	2	pos	1.48614e+08	1.226e+08	1.19461e+08	1.05603e+08	1.15174e+08	1.06041e+08	1.55241e+08	1.70031e+08	1.69393e+08	1.85425e+08	1.9147e+08	2.08467e+08	2.26372e+08	2.28688e+08	2.3003e+08	2.39822e+08	2.53487e+08	2.32015e+08
M112T136	Cytosine	112.051	136.4	111.043	0.214189	C4H5N3O	[M+H]+	Diazines	Pyrimidines and pyrimidine derivatives	C00380	Global and overview maps; Nucleotide metabolism	71-30-7	HMDB0000630	BioDeepDB	2	pos	4.52918e+06	4.38646e+06	1.77106e+06	1.88166e+06	1.5483e+06	1.90396e+06	4.19562e+08	4.52926e+08	4.29643e+08	4.29601e+08	4.88746e+08	4.58221e+08	3.12019e+08	2.00576e+08	3.05169e+08	2.72167e+08	2.90491e+08	1.34008e+08
M112T316	Quinoline	112.051	315.7	129.058	2.08834	C9H7N	[M+H-H2O]+	Quinolines and derivatives		C06413		91-22-5	HMDB0033731	BioDeepDB	2	pos	3.25225e+07	2.81824e+07	2.80339e+07	2.56302e+07	2.42219e+07	2.36723e+07	7.40978e+06	2.68156e+07	2.9551e+07	2.13039e+07	2.77985e+07	2.4095e+07	6.20803e+06	2.75476e+07	2.66841e+07	6.08396e+06	2.46225e+07	5.68842e+06
M113T477	Ketoleucine	113.06	477.4	130.063	0.0603551	C6H10O3	[M+H-H2O]+	Keto acids and derivatives	Short-chain keto acids and derivatives	C00233	Amino acid metabolism; Biosynthesis of other secondary metabolites; Global and overview maps	816-66-0	HMDB0000695	BioDeepDB	2	pos	5.38842e+06	7.24835e+06	5.34812e+06	534948	3.45204e+06	520255	1.37052e+07	1.3784e+07	1.20533e+07	1.34847e+07	1.28615e+07	1.51031e+07	8.79938e+06	8.24832e+06	9.13381e+06	9.52006e+06	1.08404e+07	7.52299e+06
M113T202	Heptanoic acid	113.06	202.2	130.099	0.209569	C7H14O2	[M+H-H2O]+	Fatty Acyls	Fatty acids and conjugates	C17714		111-14-8	HMDB0000666	BioDeepDB	2	pos	3.05907e+06	3.09505e+06	2.99821e+06	4.00863e+06	4.24593e+06	3.99975e+06	4.9093e+06	4.58437e+06	4.32953e+06	4.60765e+06	4.9809e+06	4.82878e+06	6.71698e+06	6.66971e+06	7.31184e+06	6.81574e+06	6.77945e+06	7.40902e+06
M114T59	2-Heptanone	113.963	59.2	114.105	10.3685	C7H14O	[M]+	Organooxygen compounds	Carbonyl compounds	C08380		110-43-0	HMDB0003671	BioDeepDB	2	pos	5.1266e+07	2.2137e+07	4.87486e+07	2.05275e+07	2.47423e+07	2.3976e+07	3.29505e+08	3.22456e+08	2.88695e+08	3.44e+08	3.12477e+08	3.60386e+08	1.89447e+07	1.90727e+07	2.17431e+07	2.08394e+07	2.17934e+07	3.161e+07
M116T77	L-Proline	116.07	77.1	115.063	4.10097	C5H9NO2	[M+H]+	Carboxylic acids and derivatives	Amino acids, peptides, and analogues	C00148	Cancer: overview; Membrane transport; Digestive system; Biosynthesis of other secondary metabolites; Translation; Amino acid metabolism; Global and overview maps	147-85-3	HMDB0000162	BioDeepDB	2	pos	7.7362e+07	7.60649e+07	7.78463e+07	1.87732e+07	7.40212e+07	1.10665e+08	8.99087e+07	1.973e+07	2.01039e+07	8.10377e+07	1.22123e+07	1.10499e+08	6.65883e+07	6.75525e+07	1.91674e+07	6.39501e+07	7.30746e+07	6.7197e+07
M118T90	Betaine	118.086	90.2	117.079	0.0282649	C5H11NO2	[M+H]+	Carboxylic acids and derivatives	Amino acids, peptides, and analogues	C00719	Amino acid metabolism; Membrane transport; Global and overview maps	107-43-7 / 590-46-5	HMDB0000043	BioDeepDB	2	pos	1.65027e+10	1.28408e+10	9.39066e+09	1.59343e+10	1.77834e+10	1.95322e+10	3.49956e+09	6.48998e+09	5.50362e+09	5.45921e+09	5.13718e+09	5.6361e+09	4.82822e+09	2.70516e+09	4.21246e+09	4.60194e+09	4.85079e+09	6.06015e+09
M120T88	L-Threonine	120.065	88.5	119.058	5.63029	C4H9NO3	[M+H]+	Carboxylic acids and derivatives	Amino acids, peptides, and analogues	C00188	Metabolism of cofactors and vitamins; Membrane transport; Digestive system; Biosynthesis of other secondary metabolites; Translation; Amino acid metabolism; Chemical structure transformation maps; Global and overview maps	72-19-5	HMDB0000167	BioDeepDB	2	pos	6.02447e+08	5.86559e+08	3.99071e+09	4.68502e+09	4.11037e+09	3.49763e+09	2.3792e+08	3.04971e+08	3.17513e+08	2.48703e+08	1.1286e+08	3.86749e+08	1.98303e+08	4.85263e+08	1.64034e+08	3.15079e+08	1.67018e+08	2.68969e+08
M121T436	Tyrosol	121.065	436	138.068	1.16126	C8H10O2	[M+H-H2O]+	Phenols	Tyrosols and derivatives	C06044	Amino acid metabolism; Global and overview maps	501-94-0	HMDB0004284	BioDeepDB	2	pos	3.63724e+07	3.49398e+07	8.34378e+06	3.48852e+07	3.61919e+07	3.97872e+07	2.85727e+06	2.08118e+06	1.32036e+06	1.36613e+06	1.29019e+06	1.66135e+06	3.83499e+06	1.27279e+06	3.61569e+06	1.1624e+06	2.56141e+06	2.0953e+06
M124T577	Picolinic acid	124.12	577.2	123.032	26.3039	C6H5NO2	[M+H]+	Pyridines and derivatives	Pyridinecarboxylic acids and derivatives	C10164	Amino acid metabolism; Global and overview maps	98-98-6 / 14639-25-9	HMDB0002243	BioDeepDB	2	pos	4.03458e+07	3.05961e+07	3.40431e+07	3.59856e+07	3.47542e+07	3.56097e+07	1.54862e+07	1.36449e+07	9.85998e+06	1.44264e+07	1.19324e+07	1.49792e+07	9.48061e+06	1.25146e+07	1.43834e+07	1.27772e+07	1.03532e+07	1.59433e+07
M130T154	Pipecolic acid	130.05	154	129.079	20.2747	C6H11NO2	[M+H]+	Carboxylic acids and derivatives	Amino acids, peptides, and analogues	C00408	Chemical structure transformation maps; Amino acid metabolism; Biosynthesis of other secondary metabolites; Global and overview maps	535-75-1 / 3105-95-1	HMDB0000070	BioDeepDB	2	pos	7.42459e+08	3.54099e+08	7.2701e+08	1.33211e+09	4.53398e+08	1.19468e+09	4.414e+08	4.31959e+08	3.82051e+08	3.83379e+08	7.20968e+08	3.74477e+08	6.38315e+08	6.73956e+08	1.38182e+09	7.68758e+08	1.30515e+09	6.58258e+08
M130T202	Pyroglutamic acid	130.049	202.3	129.043	6.73592	C5H7NO3	[M+H]+	Carboxylic acids and derivatives	Amino acids, peptides, and analogues	C01879	Metabolism of other amino acids; Global and overview maps	98-79-3	HMDB0000267	BioDeepDB	2	pos	5.96424e+06	8.84739e+06	2.87334e+06	1.40484e+06	2.61568e+07	2.89607e+07	1.19457e+08	1.12631e+08	1.09365e+08	1.0936e+08	9.68003e+07	1.07376e+08	1.5164e+08	1.73989e+08	1.64623e+08	1.86497e+08	1.79634e+08	1.66967e+08
M131T533	3-Methylindole	131.07	533.4	131.073	24.4144	C9H9N	[M]+	Indoles and derivatives	Indoles	C08313	Amino acid metabolism	83-34-1	HMDB0000466	BioDeepDB	2	pos	1.36339e+09	9.04151e+08	1.05228e+09	2.29605e+08	1.94237e+08	9.13055e+08	1.26653e+09	6.13709e+08	1.17115e+09	8.74432e+08	7.1339e+08	1.44017e+09	1.65718e+09	9.44027e+08	9.64059e+08	8.95597e+08	7.84977e+08	9.39666e+08
M132T57	cis-4-Hydroxy-D-proline	131.975	56.8	131.058	6.44079	C5H9NO3	[M+H]+	Carboxylic acids and derivatives	Amino acids, peptides, and analogues	C03440	Amino acid metabolism; Global and overview maps	2584-71-6	HMDB0060460	BioDeepDB	2	pos	7.55911e+06	8.94977e+06	1.04514e+07	1.08047e+07	1.09509e+07	6.63263e+06	9.29801e+06	7.95174e+06	7.77825e+06	6.56107e+06	7.53113e+06	6.09135e+06	1.33141e+07	1.21829e+07	1.33424e+07	1.28923e+07	1.24724e+07	1.07782e+07
M132T197	L-Leucine	132.066	196.6	131.095	4.99925	C6H13NO2	[M+H]+	Carboxylic acids and derivatives	Amino acids, peptides, and analogues	C00123	Membrane transport; Signal transduction; Digestive system; Biosynthesis of other secondary metabolites; Translation; Amino acid metabolism; Chemical structure transformation maps; Global and overview maps	61-90-5	HMDB0000687	BioDeepDB	2	pos	5.95714e+07	5.41424e+07	4.48277e+07	3.97908e+07	4.81064e+07	4.27479e+07	3.26741e+07	1.97775e+07	1.42702e+07	1.78971e+07	1.66088e+07	2.12595e+07	4.08993e+07	3.87841e+07	3.24506e+07	4.56274e+07	4.90434e+07	7.42512e+07
M132T161	cis-4-Hydroxy-L-proline	132.066	161	131.058	1.21289	C5H9NO3	[M+H]+			C01015		618-27-9 / 51-35-4 / 30724-02-8		BioDeepDB	2	pos	1.4324e+07	1.77497e+07	1.93033e+07	2.04399e+07	2.3151e+07	2.38546e+07	8.95986e+06	1.13025e+07	8.94306e+06	9.79534e+06	9.205e+06	1.10879e+07	5.17197e+06	7.6311e+06	5.32535e+06	6.82393e+06	5.44689e+06	5.53119e+06
M132T269	L-Isoleucine	132.101	269.2	131.095	8.55253	C6H13NO2	[M+H]+	Carboxylic acids and derivatives	Amino acids, peptides, and analogues	C00407	Cancer: overview; Metabolism of other amino acids; Digestive system; Biosynthesis of other secondary metabolites; Infectious disease: bacterial; Translation; Amino acid metabolism; Chemical structure transformation maps; Global and overview maps	73-32-5	HMDB0000172	BioDeepDB	2	pos	3.68197e+08	2.01311e+08	1.66825e+08	1.55626e+08	1.84886e+08	1.43697e+08	3.21004e+08	3.12362e+08	6.41675e+07	1.55202e+08	3.16246e+08	1.88588e+08	3.06762e+08	2.61612e+08	1.66525e+08	1.84908e+08	3.28213e+08	3.14248e+08
M132T137	Creatine	132.113	136.7	131.07	6.55695	C4H9N3O2	[M+H]+	Carboxylic acids and derivatives	Amino acids, peptides, and analogues	C00300	Amino acid metabolism; Global and overview maps	57-00-1	HMDB0000064	BioDeepDB	2	pos	1.42165e+07	4.38148e+06	4.39806e+07	6.13546e+06	1.74076e+07	5.56984e+06	1.34041e+07	872439	6.77701e+07	8.76225e+06	4.92413e+06	9.13254e+06	1.82254e+06	6.06347e+06	4.11073e+06	6.69726e+06	7.82306e+06	8.20694e+06
M133T87	L-Asparagine	133.061	87.3	132.054	0.421605	C4H8N2O3	[M+H]+	Carboxylic acids and derivatives	Amino acids, peptides, and analogues	C00152	Cancer: overview; Metabolism of other amino acids; Digestive system; Translation; Amino acid metabolism; Chemical structure transformation maps; Global and overview maps	2058-58-4	HMDB0033780	BioDeepDB	2	pos	2.12653e+07	2.8734e+07	1.4067e+07	2.70962e+06	1.30323e+06	1.71744e+06	1.04305e+08	9.44572e+07	8.64832e+07	1.10278e+08	7.15481e+07	1.19024e+08	4.63137e+06	9.31949e+06	7.20138e+06	9.14462e+06	5.75162e+06	1.30575e+07
M133T137	Ureidopropionic acid	133.061	136.8	132.054	1.68344	C4H8N2O3	[M+H]+	Organic carbonic acids and derivatives	Ureas	C02642	Metabolism of cofactors and vitamins; Metabolism of other amino acids; Global and overview maps; Nucleotide metabolism	462-88-4	HMDB0000026	BioDeepDB	2	pos	2.72508e+07	2.71664e+07	2.79802e+07	2.36425e+07	2.24046e+07	2.87544e+07	1.54361e+07	1.18835e+07	6.92384e+06	9.72013e+06	9.72598e+06	1.29991e+07	6.92867e+06	6.45038e+06	8.50765e+06	1.5746e+07	1.27302e+07	1.73048e+07
M134T88	L-Aspartic acid	134.045	87.6	133.037	0.0719244	C4H7NO4	[M+H]+	Carboxylic acids and derivatives	Amino acids, peptides, and analogues	C00049	Metabolism of cofactors and vitamins; Metabolism of other amino acids; Chemical structure transformation maps; Membrane transport; Signal transduction; Biosynthesis of other secondary metabolites; Signaling molecules and interaction; Translation; Amino acid metabolism; Energy metabolism; Cell motility; Global and overview maps	56-84-8	HMDB0000191	BioDeepDB	2	pos	2.3917e+08	6.17617e+07	6.8311e+07	2.85954e+08	7.21801e+07	7.72598e+07	1.61669e+07	7.71524e+06	4.06155e+06	7.98256e+06	8.11581e+06	1.03476e+07	1.708e+07	1.5244e+07	1.55685e+07	2.09988e+07	1.37237e+07	2.56035e+07
M153T546	Perillyl alcohol	153.128	546	152.12	1.46283	C10H16O	[M+H]+	Prenol lipids	Monoterpenoids	C02452	Global and overview maps; Metabolism of terpenoids and polyketides	536-59-4 / 18457-55-1	HMDB0003634	BioDeepDB	2	pos	4.34043e+07	4.12022e+07	4.27802e+07	4.23247e+07	4.00932e+07	4.54817e+07	1.84255e+07	1.74581e+07	1.60676e+07	1.62027e+07	1.71454e+07	1.81853e+07	1.75584e+07	2.69992e+07	2.15049e+07	2.77263e+07	2.02195e+07	3.3134e+07
M138T206	Tyramine	138.091	206.1	137.084	0.0577601	C8H11NO	[M+H]+	Benzene and substituted derivatives	Phenethylamines	C00483	Chemical structure transformation maps; Digestive system; Biosynthesis of other secondary metabolites; Signaling molecules and interaction; Amino acid metabolism; Energy metabolism; Global and overview maps	51-67-2	HMDB0000306	BioDeepDB	2	pos	210643	186438	117676	44737.4	116087	27949.3	5.41346e+07	5.5092e+07	4.87329e+07	6.10545e+07	5.97202e+07	6.44857e+07	6243.96	4.93171e+06	12510.9	4.809e+06	21041.7	5.83564e+06
M138T96	4-Hydroxybenzoic acid	138.055	96.4	138.032	0.226762	C7H6O3	[M]+	Benzene and substituted derivatives	Benzoic acids and derivatives	C00156	Metabolism of cofactors and vitamins; Skeleton-based classification; Xenobiotics biodegradation and metabolism; Chemical structure transformation maps; Global and overview maps	99-96-7 / 456-23-5	HMDB0000500	BioDeepDB	2	pos	6.96627e+06	1.0511e+07	8.53506e+06	7.13206e+06	6.2723e+06	5.06802e+06	8.21263e+07	5.14352e+07	4.42241e+07	3.58246e+07	7.76098e+07	7.85222e+07	8.23912e+07	8.94394e+07	9.54979e+07	9.23453e+07	9.33509e+07	1.02184e+08
M138T376	p-Aminobenzoic acid	138.055	376.1	137.048	0.940503	C7H7NO2	[M+H]+	Benzene and substituted derivatives	Benzoic acids and derivatives	C00568	Chemical structure transformation maps; Metabolism of cofactors and vitamins; Xenobiotics biodegradation and metabolism; Global and overview maps	150-13-0 / 2906-28-7	HMDB0001392	BioDeepDB	2	pos	1.25542e+06	7.71695e+06	1.28555e+07	7.20676e+06	1.25023e+06	975494	1.06581e+06	1.0001e+06	956705	1.1554e+06	1.09064e+06	1.01617e+06	1.65985e+06	1.53199e+06	7.44877e+06	8.0362e+06	1.68102e+06	1.54929e+06
M142T344	O-Phosphoethanolamine	141.959	343.5	141.019	0.0390395	C2H8NO4P	[M+H]+	Organic phosphoric acids and derivatives	Phosphate esters	C00346	Lipid metabolism; Signal transduction; Global and overview maps; Drug resistance: antimicrobial	1071-23-4	HMDB0000224	BioDeepDB	2	pos	6.97928e+07	4.97656e+07	5.49915e+07	6.01558e+07	8.65113e+07	9.10136e+07	2.22075e+06	3.28024e+06	3.38145e+06	2.9434e+06	2.7683e+06	2.9776e+06	4.09447e+06	4.45494e+06	4.59972e+06	4.43404e+06	4.31745e+06	4.00174e+06
M144T441	Tryptophanol	144.081	441	161.084	29.3863	C10H11NO	[M+H-H2O]+	Indoles and derivatives	Indoles	C00955	Amino acid metabolism	526-55-6	HMDB0003447	BioDeepDB	2	pos	94972.2	54880.2	35521.8	34010.3	69213.9	38728.6	2.24252e+07	2.29547e+07	2.19859e+07	2.557e+07	2.95859e+07	2.84294e+07	1.82647e+06	1.92183e+06	44754.8	2.56488e+06	1.82844e+06	3.15006e+06
M162T91	L-Carnitine	162.113	91	161.105	0.148045	C7H15NO3	[M+H]+	Organonitrogen compounds	Quaternary ammonium salts	C00318	Environmental adaptation; Digestive system	541-15-1	HMDB0000062	BioDeepDB	2	pos	2.72761e+09	2.50136e+09	2.31139e+09	1.64427e+09	1.6613e+09	1.88983e+09	8.47178e+08	6.78417e+08	2.80184e+08	5.5163e+08	5.97137e+08	7.45288e+08	1.69388e+08	1.50764e+08	1.4534e+08	2.18873e+08	1.19925e+08	2.40653e+08
M146T67_2	Spermidine	146.109	67	145.158	27.2018	C7H19N3	[M+H]+	Organonitrogen compounds	Amines	C00315	Membrane transport; Metabolism of other amino acids; Digestive system; Biosynthesis of other secondary metabolites; Metabolism of terpenoids and polyketides; Amino acid metabolism; Global and overview maps	124-20-9	HMDB0001257	BioDeepDB	2	pos	4.13196e+06	3.25339e+06	2.91078e+06	2.83191e+06	2.81741e+06	2.37294e+06	2.23605e+07	2.81056e+07	1.99158e+07	2.7092e+07	1.88845e+07	2.95499e+07	1.05849e+07	1.12817e+07	1.19576e+07	1.75145e+07	1.06952e+07	2.14406e+07
M146T137	4-Guanidinobutanoic acid	146.092	136.7	145.085	0.16428	C5H11N3O2	[M+H]+	Carboxylic acids and derivatives	Amino acids, peptides, and analogues	C01035	Amino acid metabolism; Global and overview maps	463-00-3	HMDB0003464	BioDeepDB	2	pos	3.48165e+08	3.81458e+08	3.82768e+08	4.18918e+08	4.25568e+08	4.30429e+08	4.23717e+07	4.18576e+07	2.47849e+07	4.05195e+07	4.18288e+07	4.75395e+07	3.61974e+07	3.72101e+07	3.70464e+07	4.83953e+07	3.37125e+07	5.3564e+07
M165T562	4-Hydroxycinnamic acid	165.055	561.5	164.047	0.360181	C9H8O3	[M+H]+	Cinnamic acids and derivatives	Hydroxycinnamic acids and derivatives	C00811	Metabolism of cofactors and vitamins; Biosynthesis of other secondary metabolites; Amino acid metabolism; Chemical structure transformation maps; Global and overview maps	7400-08-0 / 7400-08-0 501-98-4 / 501-98-4	HMDB0002035	BioDeepDB	2	pos	1.85111e+07	1.60711e+07	5.35203e+06	8.16951e+06	1.27569e+07	1.15925e+07	6.51184e+06	1.07939e+07	1.11335e+07	7.58095e+06	6.12598e+06	8.2354e+06	2.67556e+07	1.63376e+07	2.33601e+07	2.23394e+07	1.9874e+07	2.42161e+07
M147T78	L-Lysine	147.113	77.5	146.106	1.66967	C6H14N2O2	[M+H]+	Carboxylic acids and derivatives	Amino acids, peptides, and analogues	C00047	Metabolism of cofactors and vitamins; Digestive system; Biosynthesis of other secondary metabolites; Translation; Amino acid metabolism; Chemical structure transformation maps; Global and overview maps	56-87-1	HMDB0000182	BioDeepDB	2	pos	5.4111e+08	5.64079e+08	2.30942e+09	1.92312e+09	1.71865e+09	7.39139e+08	5.60238e+08	5.65004e+08	5.87479e+08	5.61153e+08	5.69599e+08	6.09791e+08	5.75665e+08	5.08234e+08	5.0045e+08	5.04851e+08	5.0746e+08	2.92798e+08
M148T89	L-Glutamic acid	148.061	89.3	147.053	0.615721	C5H9NO4	[M+H]+	Carboxylic acids and derivatives	Amino acids, peptides, and analogues	C00025	Neurodegenerative disease; Biosynthesis of other secondary metabolites; Substance dependence; Cellular community - eukaryotes; Energy metabolism; Metabolism of other amino acids; Excretory system; Carbohydrate metabolism; Cancer: overview; Membrane transport; Cell growth and death; Signal transduction; Nervous system; Digestive system; Environmental adaptation; Amino acid metabolism; Chemical str…	56-86-0	HMDB0000148	BioDeepDB	2	pos	3.53008e+09	3.62797e+09	3.64373e+09	4.18197e+09	4.04429e+09	4.0825e+09	6.92849e+08	6.44125e+08	4.59276e+08	6.28746e+08	6.15877e+08	8.20226e+08	4.63404e+08	4.3177e+08	4.64944e+08	5.42572e+08	4.10755e+08	5.69005e+08
M167T579	6-Methylmercaptopurine	167.034	579.1	166.031	26.1982	C6H6N4S	[M+H]+	Imidazopyrimidines	Purines and purine derivatives	C16614	Xenobiotics biodegradation and metabolism	50-66-8	HMDB0060412	BioDeepDB	2	pos	2.07931e+08	1.97613e+08	1.67489e+08	1.29137e+08	1.21328e+08	1.47878e+08	1.0052e+08	8.62297e+07	5.88828e+07	7.68437e+07	7.59725e+07	9.76572e+07	2.38475e+07	2.54052e+07	2.9541e+07	2.91885e+07	2.54873e+07	4.09343e+07
M155T405	2,3-Butanediol	155.107	404.8	154.012	1.25905	C4H10O2S2	[M+H]+	Organooxygen compounds	Alcohols and polyols	C00265		513-85-9 / 3483-12-3	HMDB0003156	BioDeepDB	2	pos	1.12599e+07	9.45814e+06	1.14385e+07	1.02761e+07	1.19134e+07	1.25317e+07	2.98168e+06	4.24489e+06	2.73621e+06	3.66003e+06	3.26408e+06	4.23998e+06	2.11889e+06	4.53036e+06	2.09484e+06	3.91754e+06	3.25992e+06	4.40392e+06
M174T428	Quinaldic acid	174.055	428.4	173.048	0.858065	C10H7NO2	[M+H]+	Quinolines and derivatives	Quinoline carboxylic acids	C06325		93-10-7	HMDB0000842	BioDeepDB	2	pos	4.94858e+06	8.54537e+06	6.82119e+06	5.16792e+06	2.65799e+06	2.85281e+06	3.28351e+06	2.89151e+06	3.32693e+06	3.17758e+06	2.79961e+06	3.54582e+06	753023	459383	1.80614e+06	494073	684309	798302
M157T696	3-Indoleacetonitrile	157.077	696.3	156.069	3.02874	C10H8N2	[M+H]+	Indoles and derivatives	Indoles	C02938	Amino acid metabolism; Global and overview maps	771-51-7	HMDB0006524	MoNA	2	pos	1.58998e+08	2.27871e+08	2.10478e+08	2.5055e+08	2.53824e+08	2.29098e+08	5.35965e+07	8.00467e+07	6.07865e+07	1.59624e+08	6.62989e+07	1.66894e+08	1.80001e+07	2.01748e+07	3.75311e+07	2.44106e+07	4.19382e+07	5.40183e+07
M159T179	4,5-Dihydroorotic acid	158.961	179.1	158.033	1.18168	C5H6N2O4	[M+H]+	Carboxylic acids and derivatives	Amino acids, peptides, and analogues	C00337	Global and overview maps; Nucleotide metabolism	155-54-4 / 5988-19-2	HMDB0000528	BioDeepDB	2	pos	8.80943e+07	9.75472e+07	7.44882e+07	1.94584e+06	1.66728e+06	1.63361e+06	3.663e+07	3.05836e+07	1.89187e+07	3.26801e+07	2.64098e+07	3.8308e+07	6.28766e+06	6.4987e+06	7.09617e+06	7.60576e+06	6.67832e+06	8.69076e+06
M179T122	Gluconolactone	179.055	122	178.048	1.02907	C6H10O6	[M+H]+	Organooxygen compounds	Carbohydrates and carbohydrate conjugates	C00198	Carbohydrate metabolism; Global and overview maps	90-80-2	HMDB0000150	BioDeepDB	2	pos	5.04201e+08	4.63038e+08	3.76217e+08	2.79614e+08	2.18467e+08	2.95407e+08	5.10474e+08	4.09801e+08	3.10166e+08	4.12877e+08	3.36093e+08	4.4527e+08	1.44688e+08	1.13978e+08	1.8616e+08	1.27065e+08	1.30572e+08	1.92195e+08
M163T74	Acetylcysteine	163.027	73.7	163.03	20.242	C5H9NO3S	[M]+	Carboxylic acids and derivatives	Amino acids, peptides, and analogues	C06809		616-91-1	HMDB0001890	BioDeepDB	2	pos	1.09786e+08	1.7039e+08	1.57816e+08	1.65019e+08	1.56615e+08	1.39014e+08	7.5829e+07	7.6588e+07	7.3e+07	6.853e+07	6.71161e+07	6.2364e+07	6.72816e+07	5.90718e+07	5.43427e+07	4.6591e+07	4.31396e+07	3.62e+07
M163T565	Anabasine	163.039	564.8	162.116	0.0407302	C10H14N2	[M+H]+			C06180	Chemical structure transformation maps; Biosynthesis of other secondary metabolites; Global and overview maps	13078-04-1 / 494-52-0	HMDB0004350	BioDeepDB	2	pos	7.32371e+07	7.1836e+07	6.08038e+07	5.48323e+07	3.86787e+07	5.20386e+07	1.56191e+07	1.50842e+07	7.2125e+06	1.11903e+07	1.19132e+07	1.58547e+07	3.44073e+06	120245	3.61696e+06	224726	122951	377791
M181T460	Caffeate	181.05	459.7	180.042	2.17186	C9H8O4	[M+H]+			C01197	Chemical structure transformation maps; Biosynthesis of other secondary metabolites; Global and overview maps	501-16-6 / 331-39-5		BioDeepDB	2	pos	3.43216e+07	3.13871e+07	2.49052e+07	1.74501e+07	1.49884e+07	1.95167e+07	1.61233e+07	1.39475e+07	7.91359e+06	1.41676e+07	1.17074e+07	1.67602e+07	6.93909e+06	5.73989e+06	7.17241e+06	6.55545e+06	5.95016e+06	7.75947e+06
M166T334	L-Phenylalanine	166.085	333.7	165.079	4.94405	C9H11NO2	[M+H]+			C00079	Cancer: overview; Membrane transport; Metabolism of other amino acids; Digestive system; Biosynthesis of other secondary metabolites; Translation; Amino acid metabolism; Chemical structure transformation maps; Global and overview maps	673-06-3		BioDeepDB	2	pos	7.96238e+10	3.87604e+10	2.05586e+11	1.26641e+10	1.99628e+11	1.4929e+11	2.28331e+10	1.81065e+10	1.2644e+10	1.61317e+10	1.16487e+10	1.81822e+10	1.22174e+10	1.20929e+10	1.19821e+10	1.41835e+10	1.08016e+10	1.67137e+10
M183T379	Homovanillic acid	183.066	378.5	182.058	2.86236	C9H10O4	[M+H]+	Phenols	Methoxyphenols	C05582	Amino acid metabolism; Nervous system; Global and overview maps	306-08-1	HMDB0000118	BioDeepDB	2	pos	2.86468e+07	3.795e+07	2.64914e+07	2.82095e+07	2.25193e+07	2.60216e+07	2.05851e+07	2.08205e+07	2.01294e+07	2.03655e+07	1.83806e+07	2.06654e+07	1.08851e+07	8.63283e+06	1.17178e+07	9.46156e+06	1.02341e+07	1.00489e+07
M165T593	2-Hydroxy-3-(4-hydroxyphenyl)propanoic acid	165.055	592.5	182.058	25.6521	C9H10O4	[M+H-H2O]+			C03672		6482-98-0	HMDB0000755	BioDeepDB	2	pos	967200	398002	335922	439671	597688	167731	1.79098e+06	1.30309e+06	974028	1.12173e+06	1.2982e+06	781199	1.42807e+06	2.05059e+06	1.98566e+06	1.13636e+07	7.81911e+06	1.06473e+07
M167T617	Phthalic acid	167.07	617.1	166.027	2.40867	C8H6O4	[M+H]+	Benzene and substituted derivatives	Benzoic acids and derivatives	C01606	Membrane transport; Xenobiotics biodegradation and metabolism; Global and overview maps	88-99-3 / 3198-29-6	HMDB0002107	BioDeepDB	2	pos	266595	97617.3	821607	222278	928407	613192	2.83682e+06	1.04245e+06	721525	1.28027e+06	820332	1.20036e+06	1.84629e+06	1.50036e+06	1.70934e+06	2.1455e+06	1.65019e+06	3.30109e+06
M169T139	Uric acid	169.036	139.3	168.028	1.32516	C5H4N4O3	[M+H]+	Imidazopyrimidines	Purines and purine derivatives	C00366	Global and overview maps; Nucleotide metabolism; Digestive system	69-93-2	HMDB0000289	BioDeepDB	2	pos	1.87099e+07	2.23072e+07	2.30193e+07	2.34361e+07	2.74853e+07	3.01088e+07	4.35122e+07	4.66645e+07	3.13799e+07	3.62115e+07	5.56761e+07	5.6897e+07	1.02986e+08	8.14025e+07	7.98203e+07	9.8311e+07	8.44362e+07	9.1188e+07
M170T151	Pyridoxine	170.081	151.3	169.074	0.00349086	C8H11NO3	[M+H]+	Pyridines and derivatives	Pyridoxines	C00314	Metabolism of cofactors and vitamins; Global and overview maps	65-23-6	HMDB0000239	BioDeepDB	2	pos	1.58382e+07	1.79133e+07	1.45556e+07	1.70903e+07	2.07191e+07	1.47191e+07	1.3082e+08	1.18131e+08	6.61736e+07	7.42295e+07	1.07256e+08	1.14176e+08	1.11654e+08	1.45238e+08	1.30431e+08	1.30434e+08	1.54119e+08	1.3311e+08
M187T32	Undecanoic acid	186.957	32.3	186.162	4.5091	C11H22O2	[M+H]+	Fatty Acyls	Fatty acids and conjugates	C17715		112-37-8	HMDB0000947	BioDeepDB	2	pos	1.36046e+08	1.27382e+08	1.05946e+08	8.94794e+07	7.714e+07	9.59335e+07	7.91272e+07	5.16905e+07	4.13758e+07	5.27575e+07	4.329e+07	5.73256e+07	8.96745e+06	8.74822e+06	9.13821e+06	9.96368e+06	9.82668e+06	1.19355e+07
M188T99_2	Homo-L-arginine	188.128	98.6	188.127	4.78397	C7H16N4O2	[M]+	Carboxylic acids and derivatives	Amino acids, peptides, and analogues	C01924		156-86-5	HMDB0000670	BioDeepDB	2	pos	667779	780530	20953.7	4.02387e+07	2.02642e+07	3.41495e+07	5.46863e+08	4.27751e+08	4.40695e+08	1.21273e+08	4.65664e+08	4.79004e+08	3.86057e+07	3.19379e+07	7.46705e+07	4.48501e+07	8.75187e+07	2.54085e+07
M188T397	N-Alpha-acetyllysine	188.071	396.5	188.116	0.884533	C8H16N2O3	[M]+	Carboxylic acids and derivatives	Amino acids, peptides, and analogues	C12989		1946-82-3	HMDB0000446	BioDeepDB	2	pos	9.19101e+09	1.16923e+10	1.33454e+10	6.69226e+09	6.03224e+09	4.39731e+09	1.20098e+10	1.1172e+10	1.09989e+10	1.17302e+10	1.1133e+10	1.25119e+10	3.61751e+09	3.04901e+09	4.00407e+09	3.31442e+09	3.34136e+09	4.45096e+09
M173T53	4-Quinolinecarboxylic acid	172.955	52.9	173.048	14.1658	C10H7NO2	[M]+			C06414		486-74-8		BioDeepDB	2	pos	2.18436e+07	1.49599e+07	9.65242e+06	1.08625e+07	8.45337e+06	9.45713e+06	3.35676e+07	4.97663e+07	2.478e+08	4.85607e+07	6.69877e+07	6.09034e+07	5.98486e+07	5.80117e+07	6.58961e+07	3.32716e+07	6.82027e+07	4.72213e+07
M174T500	N-Acetylleucine	174.113	499.7	173.105	1.28652	C8H15NO3	[M+H]+	Carboxylic acids and derivatives	Amino acids, peptides, and analogues	C02710		1188-21-2	HMDB0011756	BioDeepDB	2	pos	533644	513116	464486	442644	446070	469519	1.82886e+07	1.55485e+07	8.55197e+06	1.46798e+07	1.38324e+07	1.86642e+07	4.40008e+06	6.44843e+06	5.60936e+06	8.47757e+06	5.8059e+06	9.15035e+06
M180T74	Paraxanthine	180.087	73.7	180.065	0.456308	C7H8N4O2	[M]+	Imidazopyrimidines	Purines and purine derivatives	C13747	Chemical structure transformation maps; Biosynthesis of other secondary metabolites; Global and overview maps	611-59-6	HMDB0001860	BioDeepDB	2	pos	8.82756e+07	9.10808e+07	1.05464e+08	9.50422e+07	9.33045e+07	7.07881e+07	2.12964e+07	2.07563e+07	2.20338e+07	2.4429e+07	2.13679e+07	2.407e+07	1.28725e+08	1.90543e+08	1.52617e+08	1.63016e+08	1.64495e+08	1.8895e+08
M182T185	L-Tyrosine	182.081	185.1	181.074	0.0486283	C9H11NO3	[M+H]+	Carboxylic acids and derivatives	Amino acids, peptides, and analogues	C00082	Cancer: overview; Metabolism of cofactors and vitamins; Metabolism of other amino acids; Chemical structure transformation maps; Nervous system; Endocrine system; Digestive system; Neurodegenerative disease; Biosynthesis of other secondary metabolites; Translation; Metabolism of terpenoids and polyketides; Amino acid metabolism; Substance dependence; Energy metabolism; Global and overview maps	60-18-4	HMDB0000158	BioDeepDB	2	pos	2.15263e+09	2.37957e+09	1.93718e+09	1.8905e+09	2.00833e+09	2.0204e+09	1.98075e+10	1.67606e+10	1.55519e+10	1.75502e+10	1.79962e+10	1.87862e+10	7.73341e+09	7.25346e+09	1.92834e+09	7.67527e+09	7.64368e+09	5.9292e+09
M208T528	N-Acetyl-L-phenylalanine	208.097	528	207.089	1.81066	C11H13NO3	[M+H]+	Carboxylic acids and derivatives	Amino acids, peptides, and analogues	C03519	Amino acid metabolism; Global and overview maps	2018-61-3	HMDB0000512	BioDeepDB	2	pos	2.85102e+07	3.88449e+07	4.38724e+07	3.0259e+07	2.70553e+07	2.00435e+07	6.10339e+07	3.41711e+07	6.85099e+07	4.82528e+07	2.25838e+07	5.3061e+07	2.75291e+07	3.80615e+07	3.40003e+07	3.45961e+07	3.06255e+07	7.47898e+06
M195T412	D-Glucuronic Acid	195.121	412.4	194.043	9.6835	C6H10O7	[M+H]+			C00191	Carbohydrate metabolism; Global and overview maps	655612-3		BioDeepDB	2	pos	2.05723e+07	1.00968e+07	1.35296e+07	1.8686e+07	2.00491e+07	2.15363e+07	1.935e+06	3.64329e+06	4.99441e+07	3.67205e+06	4.73253e+07	5.81856e+06	1.74449e+07	1.20308e+07	4.95968e+07	5.03169e+07	5.12175e+07	1.89081e+07
M218T575	N-Acetylserotonin	218.212	575	218.106	1.69676	C12H14N2O2	[M]+	Indoles and derivatives	Hydroxyindoles	C00978	Amino acid metabolism; Global and overview maps	1210-83-9	HMDB0001238	BioDeepDB	2	pos	5.45053e+07	5.15101e+07	4.22526e+07	9.23193e+07	3.56089e+07	3.80041e+07	1.74668e+07	1.30372e+07	6.43626e+06	1.17883e+07	1.20482e+07	1.55729e+07	1.50045e+07	5.13231e+06	1.60505e+07	6.6056e+06	4.65871e+06	8.39086e+06
M203T95_1	N-Acetyl-beta-glucosaminylamine	203.103	95.3	220.106	22.816	C8H16N2O5	[M+H-H2O]+			C01239		4229-38-3	HMDB0001104	BioDeepDB	2	pos	1.91895e+09	1.91792e+09	1.8131e+09	1.13572e+09	1.17697e+09	1.39172e+09	6.90763e+08	7.19928e+08	6.27951e+08	6.07118e+08	5.20801e+08	5.60957e+08	6.4823e+08	4.86429e+08	7.65879e+08	5.7846e+08	6.13648e+08	6.24623e+08
M204T96	N-Acetyl-D-glucosamine	204.087	96.4	221.09	20.7461	C8H15NO6	[M+H-H2O]+	Organooxygen compounds	Carbohydrates and carbohydrate conjugates	C00140	Carbohydrate metabolism; Membrane transport; Global and overview maps	7512-17-6	HMDB0000215	BioDeepDB	2	pos	6.8749e+08	5.11744e+08	5.82048e+08	5.13992e+08	4.91865e+08	4.0596e+08	1.25348e+09	1.92078e+09	1.95799e+09	1.08885e+09	3.54125e+09	2.39112e+09	2.10318e+09	2.18751e+09	1.53966e+09	1.54243e+09	3.42204e+09	7.616e+08
M205T397	L-Tryptophan	205.098	396.5	204.09	0.46337	C11H12N2O2	[M+H]+	Indoles and derivatives	Indolyl carboxylic acids and derivatives	C00078	Cancer: overview; Nervous system; Digestive system; Development and regeneration; Biosynthesis of other secondary metabolites; Translation; Amino acid metabolism; Chemical structure transformation maps; Infectious disease: parasitic; Global and overview maps	153-94-6	HMDB0013609	BioDeepDB	2	pos	1.22442e+10	1.3624e+10	1.08265e+10	1.15488e+10	1.30922e+10	1.15876e+10	1.49424e+10	1.16686e+10	5.23451e+09	8.59619e+09	7.33942e+09	9.67091e+09	3.0219e+09	3.96034e+09	3.24638e+09	3.36593e+09	3.23514e+09	5.8637e+09
M224T58	Hydroxykynurenine	224.075	58.4	224.08	19.6363	C10H12N2O4	[M]+	Organooxygen compounds	Carbonyl compounds	C02794		484-78-6 / 2147-61-7	HMDB0000732	BioDeepDB	2	pos	2.11747e+07	3.28202e+07	2.1568e+07	6.5606e+06	1.82865e+07	5.43802e+06	6.06738e+07	4.70248e+07	4.40886e+07	6.64907e+07	4.91151e+07	5.69763e+07	8.15019e+07	3.66851e+07	1.17489e+08	4.08551e+07	4.77996e+07	6.51575e+07
M207T676	Methyl jasmonate	207.138	676.1	224.141	22.3715	C13H20O3	[M+H-H2O]+	Fatty Acyls	Lineolic acids and derivatives	C11512	Lipid metabolism; Global and overview maps	1211-29-6/39924-52-2	HMDB0036583	BioDeepDB	2	pos	2.17195e+07	2.98947e+07	3.33855e+07	3.16645e+07	3.7072e+07	3.05721e+07	1.81015e+06	3.51525e+06	1.13511e+06	1.4294e+06	1.55664e+06	1.57203e+06	2.09993e+06	26780.2	351275	153023	88491.9	24463.5
M228T744	Deoxyuridine	228.196	743.9	228.075	0.575698	C9H12N2O5	[M]+	Pyrimidine nucleosides	Pyrimidine 2'-deoxyribonucleosides	C00526	Membrane transport; Global and overview maps; Nucleotide metabolism	951-78-0	HMDB0000012	BioDeepDB	2	pos	4.83083e+08	7.05094e+08	4.6573e+08	2.57642e+08	3.83726e+08	1.87891e+08	9.11275e+08	5.41494e+08	1.02477e+09	6.06259e+08	9.69193e+08	5.38015e+08	6.92899e+08	5.58199e+08	9.37286e+08	5.97116e+08	6.93534e+08	6.25111e+08
M213T143	D-Ribose 5-phosphate	213.016	143	230.019	20.3459	C5H11O8P	[M+H-H2O]+	Organooxygen compounds	Carbohydrates and carbohydrate conjugates	C00117	Metabolism of cofactors and vitamins; Metabolism of other amino acids; Endocrine system; Carbohydrate metabolism; Nucleotide metabolism; Energy metabolism; Global and overview maps	3615-55-2 / 4300-28-1 / 4151-19-3 / 62746-84-3	HMDB0001548	BioDeepDB	2	pos	6.28668e+07	4.46544e+07	4.14506e+07	6.0228e+07	7.2276e+07	5.09416e+07	1.21052e+07	8.02966e+06	4.43264e+06	8.23827e+06	7.25062e+06	9.98652e+06	1.0163e+07	1.52692e+07	9.90107e+06	1.22859e+07	1.27136e+07	1.66344e+07
M227T573	Deoxycytidine	227.164	573	227.091	2.41739	C9H13N3O4	[M]+	Pyrimidine nucleosides	Pyrimidine 2'-deoxyribonucleosides	C00881	Membrane transport; Global and overview maps; Nucleotide metabolism	951-77-9	HMDB0000014	BioDeepDB	2	pos	1.58239e+06	7.6749e+06	648341	1.00551e+07	5.30579e+06	5.42859e+06	1.80533e+06	2.59461e+06	3.54462e+06	2.62792e+06	2.33908e+06	2.78003e+06	706844	2.09397e+06	427328	2.23475e+06	1.94871e+06	1.99997e+06
M252T256	2'-Deoxyadenosine	252.109	255.6	251.102	0.102112	C10H13N5O3	[M+H]+			C00559	Membrane transport; Global and overview maps; Nucleotide metabolism	16373-93-6	HMDB0000101	BioDeepDB	2	pos	3.21241e+07	3.74004e+07	1.05372e+07	4.12599e+07	4.38418e+07	3.68617e+07	8.58033e+06	6.2485e+06	8.26961e+06	5.93269e+06	5.65594e+06	6.60279e+06	224713	455483	267255	143978	146106	125790
M273T744	Estradiol	273.253	744.1	272.178	2.442	C18H24O2	[M+H]+	Steroids and steroid derivatives	Estrane steroids	C00951	Cancer: overview; Drug resistance: antineoplastic; Excretory system; Endocrine system; Lipid metabolism; Environmental adaptation; Cancer: specific types; Target-based classification: Nuclear receptors; Global and overview maps	50-28-2	HMDB0000151	BioDeepDB	2	pos	1.80455e+07	3.81594e+07	4.73232e+07	5.48298e+07	5.35059e+07	1.87246e+08	1.99634e+08	2.08489e+08	1.68838e+08	1.91511e+08	1.86386e+08	1.90887e+08	2.33036e+08	2.40109e+08	2.43889e+08	2.5874e+08	2.70694e+08	2.35225e+08
M280T741	Linoleic acid	280.236	741.3	280.24	2.30223	C18H32O2	[M]+	Fatty Acyls	Lineolic acids and derivatives	C01595	Lipid metabolism; Chemical structure transformation maps; Global and overview maps	60-33-3	HMDB0000673	BioDeepDB	2	pos	6.2604e+07	6.04206e+07	5.13269e+07	5.19664e+07	6.67748e+07	6.45323e+07	7.24128e+06	2.71294e+06	7.59137e+06	1.29915e+07	9.30099e+06	7.48425e+06	6.59533e+06	5.94983e+06	6.39904e+06	8.04205e+06	4.47205e+06	1.68728e+07
M284T272	Guanosine	284.099	271.9	283.092	0.0638413	C10H13N5O5	[M+H]+	Purine nucleosides		C00387	Membrane transport; Global and overview maps; Nucleotide metabolism	118-00-3	HMDB0000133	BioDeepDB	2	pos	1.80021e+09	2.02272e+09	1.59602e+09	1.65736e+09	1.35882e+09	1.71271e+09	2.72485e+08	2.17223e+08	5.33429e+08	3.73521e+08	3.0703e+08	5.13567e+08	3.73071e+09	3.83443e+09	4.36915e+09	4.51199e+09	4.20687e+09	4.62256e+09
M287T629	Fisetin	287.055	628.9	286.048	0.264757	C15H10O6	[M+H]+			C10041		345909-34-4		BioDeepDB	2	pos	2.01608e+07	1.99179e+07	2.2286e+07	2.63247e+07	2.43012e+07	2.55395e+07	1.46441e+08	1.15393e+08	9.51908e+07	1.02579e+08	9.92425e+07	1.30595e+08	1.10279e+08	1.5438e+08	1.59622e+08	1.53014e+08	1.65785e+08	1.51603e+08
M295T82	Indican	294.939	81.5	295.106	0.823132	C14H17NO6	[M]+			C08481		487-60-5		BioDeepDB	2	pos	4.23216e+07	4.68257e+07	1.93032e+07	5.50057e+07	5.47505e+07	5.54816e+07	5.70675e+07	6.76995e+07	5.79635e+07	7.08721e+07	4.60435e+07	6.57902e+07	9.74466e+06	8.77929e+06	8.71111e+06	8.63453e+06	8.23491e+06	8.30015e+06
M298T384	5'-Methylthioadenosine	298.096	383.6	297.09	4.61597	C11H15N5O3S	[M+H]+	5'-deoxyribonucleosides	5'-deoxy-5'-thionucleosides	C00170	Chemical structure transformation maps; Amino acid metabolism; Global and overview maps; Metabolism of terpenoids and polyketides	2457-80-9	HMDB0001173	BioDeepDB	2	pos	1.78198e+08	2.02336e+08	1.6182e+08	9.46545e+07	8.69966e+07	1.00401e+08	4.43464e+07	1.59512e+08	3.92158e+07	1.21367e+08	1.69629e+08	1.1125e+08	7.735e+06	4.76713e+06	2.28522e+07	5.98897e+06	3.61927e+06	6.79052e+06
M283T648	Oleic acid	283.173	648.3	282.256	6.95334	C18H34O2	[M+H]+	Fatty Acyls	Fatty acids and conjugates	C00712	Lipid metabolism; Chemical structure transformation maps; Aging	112-80-1	HMDB0000207	BioDeepDB	2	pos	1.97432e+07	1.28451e+07	2.38822e+07	1.68405e+07	1.73101e+07	1.36918e+07	3.36796e+06	3.32712e+06	3.23394e+06	2.97058e+06	3.50711e+06	3.32059e+06	3.23391e+06	3.99143e+06	2.6098e+06	3.87542e+06	4.26948e+06	3.79341e+06
M301T743_1	all-trans-Retinoic acid	301.179	743	300.209	3.87588	C20H28O2	[M+H]+	Prenol lipids	Retinoids	C00777	Cancer: overview; Metabolism of cofactors and vitamins; Cancer: specific types; Immune system; Global and overview maps	302-79-4	HMDB0001852	BioDeepDB	2	pos	1.20829e+07	9.03657e+06	1.1528e+07	1.02699e+07	1.2996e+07	1.18555e+07	1.8288e+06	4.83917e+06	391185	2.76024e+06	5.65866e+06	4.00718e+06	4.44724e+06	4.71317e+06	4.3116e+06	5.67117e+06	3.75423e+06	6.13997e+06
M285T753	Biochanin A	285.076	753	284.068	1.13654	C16H12O5	[M+H]+	Isoflavonoids	O-methylated isoflavonoids	C00814	Chemical structure transformation maps; Biosynthesis of other secondary metabolites; Global and overview maps	491-80-5	HMDB0002338	BioDeepDB	2	pos	5.10773e+08	7.30059e+08	7.30746e+08	8.38151e+08	7.74754e+08	9.02497e+08	6.44021e+08	8.97365e+08	9.70874e+08	1.03344e+09	5.51973e+08	7.12524e+08	1.14338e+09	1.67383e+09	1.1265e+09	1.04992e+09	1.18742e+09	1.4028e+09
M307T840	8,11,14-Eicosatrienoic acid	307.227	839.5	306.256	1.01605	C20H34O2	[M+H]+	Fatty Acyls	Fatty acids and conjugates	C03242	Lipid metabolism; Global and overview maps	1783-84-2	HMDB0002925	BioDeepDB	2	pos	2.48355e+08	2.65624e+08	2.85376e+08	2.86829e+08	2.62793e+08	3.51987e+08	4.41226e+07	5.3517e+07	4.76836e+07	5.54136e+07	5.68602e+07	5.7166e+07	4.26738e+07	3.4034e+08	7.61947e+07	2.53e+08	1.65712e+08	4.37893e+08
M291T832	Androsterone	291.231	831.5	290.225	1.97781	C19H30O2	[M+H]+	Steroids and steroid derivatives	Androstane steroids	C00523	Lipid metabolism	53-41-8	HMDB0000031	BioDeepDB	2	pos	1.04268e+10	7.82049e+09	9.9795e+09	9.80521e+09	9.45495e+09	1.03773e+10	1.06916e+09	1.50584e+09	1.5181e+09	1.58458e+09	1.62245e+09	1.38061e+09	4.54991e+07	6.25036e+06	6.70146e+07	9.55525e+06	3.77457e+07	1.36732e+09
M302T783	Sphinganine	302.305	783.2	301.298	0.0762332	C18H39NO2	[M+H]+	Organonitrogen compounds	Amines	C00836	Lipid metabolism; Signal transduction; Global and overview maps	764-22-7	HMDB0000269	BioDeepDB	2	pos	1.05008e+07	2.46355e+07	3.41322e+07	2.87734e+07	2.38861e+07	2.51256e+07	3.7859e+06	3.75502e+06	4.30336e+06	5.5948e+06	5.11135e+06	4.98464e+06	6.48046e+07	6.62912e+07	5.48809e+07	8.75096e+07	5.46581e+07	8.03133e+07
M307T165	Glutathione	307.084	164.8	307.084	0.651288	C10H17N3O6S	[M]+			C00051	Membrane transport; Cell growth and death; Metabolism of other amino acids; Digestive system; Endocrine system; Amino acid metabolism; Global and overview maps	70-18-8		BioDeepDB	2	pos	6.97074e+08	7.55471e+08	4.27771e+08	5.41155e+08	4.16078e+08	7.10177e+08	2.75256e+09	1.70263e+09	2.95559e+09	1.83077e+09	2.16556e+09	2.61009e+09	6.85509e+07	8.67755e+07	7.56821e+07	1.17615e+08	1.23668e+08	1.39482e+08
M313T633	Arachidic acid	313.238	633.1	312.303	13.6784	C20H40O2	[M+H]+	Fatty Acyls	Fatty acids and conjugates	C06425	Lipid metabolism	506-30-9	HMDB0002212	BioDeepDB	2	pos	5.65687e+08	3.73255e+08	3.4884e+08	4.66917e+08	4.57019e+08	4.46828e+08	3.5496e+08	2.97538e+08	3.94612e+08	3.77658e+08	4.24524e+08	3.87685e+08	1.27838e+06	1.64935e+08	2.14401e+08	1.70264e+08	1.90873e+08	1.6958e+08
M334T744	Nicotinamide ribotide	334.294	743.9	334.057	4.16371	C11H15N2O8P	[M]+	Pyridine nucleotides	Nicotinamide nucleotides	C00455	Metabolism of cofactors and vitamins; Global and overview maps	1094-61-7	HMDB0000229	BioDeepDB	2	pos	1.41692e+07	1.7144e+07	1.6603e+07	1.55662e+07	1.65361e+07	1.5981e+07	758021	637536	485704	287827	542268	916875	1.25249e+06	1.05571e+06	1.13122e+06	857850	684504	467126
M325T101_2	Melibiose	325.114	101	342.116	14.8686	C12H22O11	[M+H-H2O]+	Organooxygen compounds	Carbohydrates and carbohydrate conjugates	C05400	Carbohydrate metabolism	585-99-9 / 17296-19-4	HMDB0000048	BioDeepDB	2	pos	2.86827e+07	3.74335e+07	3.05765e+07	4.72218e+06	1.15411e+07	8.70311e+06	6.80615e+07	6.32142e+07	5.79003e+07	5.66473e+07	5.66164e+07	5.87012e+07	1.14202e+08	1.05137e+08	1.13459e+08	1.09924e+08	1.18147e+08	9.19331e+07
M346T784	Cortexolone	346.331	784.3	346.214	1.44269	C21H30O4	[M]+	Steroids and steroid derivatives	Hydroxysteroids	C05488	Lipid metabolism; Endocrine and metabolic disease; Global and overview maps; Endocrine system	152-58-9	HMDB0000015	BioDeepDB	2	pos	3.82342e+07	3.61162e+07	2.52544e+07	1.69968e+07	1.37119e+07	1.15514e+07	2.94333e+07	2.12623e+07	1.79706e+07	2.27665e+07	1.79749e+07	2.1981e+07	1.34471e+07	1.13982e+07	1.49248e+07	1.3244e+07	1.33585e+07	1.62624e+07
M354T704	Prostaglandin F2a	354.264	704.1	354.241	1.14624	C20H34O5	[M]+	Fatty Acyls	Eicosanoids	C00639	Nervous system; Signal transduction; Digestive system; Endocrine system; Lipid metabolism; Signaling molecules and interaction; Global and overview maps	551-11-1	HMDB0001139	BioDeepDB	2	pos	1.98771e+07	823789	1.25438e+06	1.25662e+07	1.13397e+07	1.25481e+07	7.25829e+07	2.28097e+08	2.53479e+08	1.92441e+08	2.30982e+08	8.21122e+07	6.71432e+07	9.27408e+07	7.49778e+07	7.67738e+07	7.50481e+07	3.23694e+07
M343T823	Aldosterone	343.188	823.5	360.194	5.63539	C21H28O5	[M+H-H2O]+	Steroids and steroid derivatives	Hydroxysteroids	C01780	Excretory system; Endocrine system; Lipid metabolism; Target-based classification: Nuclear receptors; Global and overview maps	52-39-1	HMDB0000037	MoNA	2	pos	9.16897e+07	6.87769e+07	9.88719e+07	9.02167e+07	2.43312e+06	5.4324e+07	1.87098e+08	1.56833e+08	1.47925e+08	1.6996e+08	1.34037e+08	1.83426e+08	3.41198e+06	1.62605e+06	2.4029e+07	2.62663e+07	2.48078e+07	1.87129e+06
M377T447_2	Riboflavin	377.148	446.9	376.138	5.89689	C17H20N4O6	[M+H]+	Pteridines and derivatives	Alloxazines and isoalloxazines	C00255	Metabolism of cofactors and vitamins; Global and overview maps; Membrane transport; Digestive system	83-88-5	HMDB0000244	BioDeepDB	2	pos	5.84117e+08	4.13015e+08	1.37912e+08	6.31821e+08	7.80558e+08	8.01428e+08	1.98646e+08	9.96925e+07	8.32476e+07	1.34797e+08	1.07289e+08	1.78802e+08	2.73924e+08	2.13357e+08	1.79399e+08	2.06209e+08	2.10679e+08	2.39793e+08
M359T709	Lithocholic acid	359.299	709.5	376.298	23.1952	C24H40O3	[M+H-H2O]+	Lipids and lipid-like molecules	Steroids and steroid derivatives	C03990	Lipid metabolism; Digestive system	434-13-9	HMDB0000761	BioDeepDB	2	pos	1.17514e+08	1.17188e+08	1.40026e+08	1.67875e+08	1.53593e+08	1.4422e+08	1.52307e+07	2.05567e+07	8.68011e+06	6.48267e+06	1.49412e+07	2.1334e+07	739531	1.13715e+06	1.03705e+06	1.30058e+06	619695	1.11525e+07
M375T593	Deoxycholic acid	375.293	593.1	392.293	20.075	C24H40O4	[M+H-H2O]+	Steroids and steroid derivatives	Bile acids, alcohols and derivatives	C04483	Lipid metabolism; Digestive system	83-44-3	HMDB0000626	BioDeepDB	2	pos	1.0258e+07	1.42681e+07	1.32059e+07	1.09891e+07	1.28154e+07	1.1165e+07	2.50292e+06	1.95779e+06	2.2151e+06	2.10408e+06	2.54928e+06	2.00575e+06	2.58652e+06	2.07772e+06	2.51751e+06	2.76113e+06	1.31291e+06	3.33991e+06
M393T835	Ursodeoxycholic acid	393.211	835.4	392.293	4.98971	C24H40O4	[M+H]+	Steroids and steroid derivatives	Bile acids, alcohols and derivatives	C07880	Lipid metabolism	128-13-2	HMDB0000946	BioDeepDB	2	pos	1.10204e+08	1.053e+08	1.08462e+08	1.13391e+08	9.22069e+07	1.32031e+08	1.44748e+08	9.75787e+07	7.31518e+07	8.2748e+07	7.50808e+07	1.02982e+08	4.43367e+07	5.09465e+07	5.90764e+07	2.35892e+07	3.79304e+07	4.23e+07
M415T802_2	Sodium deoxycholate	415.211	801.5	414.275	1.01522	C24H39O4. Na	[M+H]+			C11171		302-95-4		BioDeepDB	2	pos	1.01805e+08	8.32263e+07	9.71844e+07	8.64295e+07	1.09434e+08	7.90555e+07	4.37251e+07	4.53511e+07	2.83726e+07	3.39914e+07	4.22825e+07	4.93628e+07	9.07354e+06	9.54148e+06	1.11514e+07	9.7787e+06	8.79253e+06	1.05459e+07
M398T796	S-Adenosylmethionine	398.241	795.8	398.137	0.70023	C15H22N6O5S	[M]+			C00019	Biosynthesis of other secondary metabolites; Metabolism of terpenoids and polyketides; Amino acid metabolism; Folding, sorting and degradation; Chemical structure transformation maps; Global and overview maps	17176-17-9		BioDeepDB	2	pos	937758	969392	1.1058e+06	1.30444e+06	639294	916827	5.77121e+07	4.25297e+07	3.7305e+07	3.72905e+07	3.84362e+07	3.87702e+07	1.23769e+07	1.05749e+07	1.2787e+07	1.0415e+07	1.15999e+07	1.00103e+07
M428T127	ADP	428.035	127	427.029	4.14919	C10H15N5O10P2	[M+H]+	Purine nucleotides	Purine ribonucleotides	C00008	Transport and catabolism; Signal transduction; Sensory system; Endocrine system; Environmental adaptation; Neurodegenerative disease; Signaling molecules and interaction; Metabolism of terpenoids and polyketides; Nucleotide metabolism; Energy metabolism; Immune system; Global and overview maps	58-64-0 / 20398-34-9	HMDB0001341	BioDeepDB	2	pos	8.79679e+06	3.0209e+07	4.18776e+07	7.7401e+07	2.18347e+07	7.80207e+07	1.07404e+06	391637	2.37637e+06	129467	200406	341457	243435	290942	338267	1.23722e+06	67598.8	920723
M430T537_1	alpha-Tocopherol	430.242	537.1	430.381	2.06121	C29H50O2	[M]+	Prenol lipids	Quinone and hydroquinone lipids	C02477	Metabolism of cofactors and vitamins; Cell growth and death; Digestive system; Chemical structure transformation maps; Global and overview maps	59-02-9	HMDB0001893	BioDeepDB	2	pos	8.62557e+07	2.52461e+08	2.44693e+08	3.47654e+08	4.68431e+08	2.46404e+08	2.10511e+07	1.9029e+07	1.27047e+07	1.76368e+07	1.5632e+07	2.5123e+07	4.90215e+06	4.18221e+06	5.4308e+06	6.20743e+06	4.7293e+06	1.05816e+07
M449T496	Astragalin	449.105	496.3	448.101	5.73585	C21H20O11	[M+H]+	Flavonoids	Flavonoid glycosides	C12249	Biosynthesis of other secondary metabolites; Global and overview maps	480-10-4	HMDB0037429	BioDeepDB	2	pos	2.226e+07	2.59718e+07	2.33016e+07	3.20028e+07	2.60591e+07	2.47523e+07	9.25301e+06	7.14502e+06	6.7463e+06	7.17815e+06	5.65842e+06	9.13117e+06	2.98594e+06	2.47898e+06	3.29735e+06	3.05145e+06	2.66833e+06	2.83829e+06
M613T165_2	Oxidized glutathione	613.155	165	612.152	6.70519	C20H32N6O12S2	[M+H]+	Carboxylic acids and derivatives	Amino acids, peptides, and analogues	C00127	Cell growth and death; Metabolism of other amino acids; Global and overview maps; Endocrine system	27025-41-8	HMDB0003337	BioDeepDB	2	pos	1.07161e+07	1.72211e+07	1.38156e+07	2.32353e+07	3.76926e+06	8.61882e+06	8.51914e+06	7.05269e+06	3.47412e+07	5.98466e+06	5.88346e+06	4.24863e+07	3.64296e+07	4.55108e+07	5.23721e+07	1.25918e+06	4.70241e+07	5.64696e+07
M649T134_2	Stachyose	649.221	133.6	666.222	10.5265	C24H42O21	[M+H-H2O]+			C01613	Carbohydrate metabolism; Global and overview maps	54261-98-2	HMDB0003553	BioDeepDB	2	pos	3.53025e+07	3.50996e+07	1.54839e+07	7.97001e+06	1.48361e+07	5.74116e+06	2.43882e+07	2.43497e+07	5.38066e+06	2.3225e+07	9.91641e+06	1.02813e+07	909665	1.2058e+06	1.77927e+06	3.12103e+06	1.73516e+06	1.87332e+06
M100T327	Cyclohexylamine	100.113	327.4	99.1048	6.99211	C6H13N	[M+H]+	Organonitrogen compounds	Cyclohexylamines	C00571	Xenobiotics biodegradation and metabolism; Global and overview maps	108-91-8	HMDB0031404	BioDeepDB	2	pos	3.87062e+07	6.20668e+07	1.01499e+09	1.0103e+09	9.79401e+08	1.00684e+09	1.29931e+09	1.18069e+09	9.73905e+08	1.1412e+09	1.18235e+09	1.2939e+09	2.08041e+08	7.25201e+07	4.96547e+08	3.46226e+07	6.16188e+08	7.91858e+08
M102T89	1-Aminocyclopropanecarboxylic acid	102.055	89	101.048	4.89929	C4H7NO2	[M+H]+	Carboxylic acids and derivatives	Amino acids, peptides, and analogues	C01234	Chemical structure transformation maps; Amino acid metabolism; Global and overview maps	22059-21-8	HMDB0036458	BioDeepDB	2	pos	3.07608e+08	3.38786e+08	3.22958e+08	3.26236e+08	3.41983e+08	3.03816e+08	2.60198e+08	2.48667e+08	2.32336e+08	2.09507e+08	2.18069e+08	2.32213e+08	2.30292e+08	2.19917e+08	2.1967e+08	2.13732e+08	2.25588e+08	2.15521e+08
M104T90	gamma-Aminobutyric acid	104.07	89.9	103.063	3.61295	C4H9NO2	[M+H]+	Carboxylic acids and derivatives	Amino acids, peptides, and analogues	C00334	Metabolism of cofactors and vitamins; Metabolism of other amino acids; Signal transduction; Nervous system; Sensory system; Endocrine system; Carbohydrate metabolism; Signaling molecules and interaction; Amino acid metabolism; Cellular community - prokaryotes; Global and overview maps	56-12-2	HMDB0000112	BioDeepDB	2	pos	9.80831e+08	9.13657e+08	1.00735e+09	1.09892e+09	1.01217e+09	1.07058e+09	6.59251e+07	6.21297e+07	5.97646e+07	4.73844e+07	5.35589e+07	6.88199e+07	9.18396e+07	6.58159e+07	6.52943e+07	9.51343e+07	6.63907e+07	1.09929e+08
M107T334	Benzaldehyde	107.049	333.7	106.042	0.00100233	C7H6O	[M+H]+	Benzene and substituted derivatives	Benzoyl derivatives	C00261	Xenobiotics biodegradation and metabolism; Global and overview maps	100-52-7	HMDB0006115	BioDeepDB	2	pos	271999	471144	596892	691691	585236	2.20389e+07	9.9442e+07	1.47098e+08	9.99197e+07	1.33766e+08	1.27827e+08	1.46109e+08	2.58028e+07	2.05837e+07	4.83182e+07	2.34251e+07	3.62636e+07	3.27678e+07
M107T284	m-Xylene	107.086	283.9	106.078	1.15795	C8H10	[M+H]+	Benzene and substituted derivatives	Xylenes	C07208	Xenobiotics biodegradation and metabolism; Global and overview maps	108-38-3	HMDB0059810	BioDeepDB	2	pos	6.55658e+06	8.30093e+06	8.16086e+06	8.46629e+06	9.65373e+06	8.29924e+06	9.62296e+06	7.05961e+06	6.66e+06	7.74626e+06	1.03018e+07	8.32964e+06	9.79899e+06	148600	6.2337e+06	1.78698e+06	1.57856e+06	18646.2
M107T457	o-Xylene	107.086	457.1	106.078	0.22412	C8H10	[M+H]+	Benzene and substituted derivatives	Xylenes	C07212	Xenobiotics biodegradation and metabolism; Global and overview maps	95-47-6	HMDB0059851	BioDeepDB	2	pos	7.06558e+06	6.82651e+06	7.11284e+06	7.1915e+06	7.0682e+06	1.37054e+07	4.20756e+07	3.06906e+07	2.85656e+07	2.04562e+07	2.07481e+07	1.78601e+07	1.69636e+07	1.58817e+07	1.49864e+07	1.27556e+07	1.36332e+07	1.29809e+07
M114T417	epsilon-Caprolactam	114.091	416.6	113.084	0.666133	C6H11NO	[M+H]+	Lactams	Caprolactams	C06593	Xenobiotics biodegradation and metabolism; Global and overview maps	105-60-2	HMDB0062769	mzCloud	2	pos	3.37964e+07	4.97013e+07	4.1331e+07	7.62149e+06	1.5941e+07	9.85246e+06	7.75167e+07	7.52044e+07	6.57159e+07	7.60679e+07	6.8062e+07	8.01957e+07	1.28832e+08	1.29702e+08	1.37737e+08	1.55202e+08	1.59024e+08	1.16194e+08
M118T106	L-Valine	118.086	105.5	117.079	0	C5H11NO2	[M+H]+	Carboxylic acids and derivatives	Amino acids, peptides, and analogues	C00183	Cancer: overview; Metabolism of cofactors and vitamins; Metabolism of other amino acids; Membrane transport; Digestive system; Biosynthesis of other secondary metabolites; Translation; Amino acid metabolism; Chemical structure transformation maps; Global and overview maps	72-18-4	HMDB0000883	BioDeepDB	2	pos	1.65201e+10	1.64065e+10	1.67457e+10	1.59059e+10	1.48127e+10	1.8363e+10	8.17872e+09	8.37453e+09	7.26784e+09	5.19597e+09	5.17911e+09	7.00135e+09	7.22751e+09	9.59983e+09	8.58618e+09	1.10371e+10	8.58772e+09	1.37448e+10
M120T157	L-Homoserine	120.066	157.4	119.058	1.66575	C4H9NO3	[M+H]+	Carboxylic acids and derivatives	Amino acids, peptides, and analogues	C00263	Energy metabolism; Amino acid metabolism; Global and overview maps	672-15-1/1927-25-9	HMDB0000719	BioDeepDB	2	pos	1.11269e+08	1.14318e+08	1.2015e+08	1.303e+08	1.27407e+08	1.32336e+08	1.10929e+07	6.05586e+06	2.72207e+06	6.00137e+06	5.93194e+06	9.0626e+06	1.00361e+07	9.51722e+06	8.8224e+06	1.313e+07	8.35506e+06	1.39993e+07
M121T667	4-Methylbenzaldehyde	121.065	666.8	120.058	0.826003	C8H8O	[M+H]+	Benzene and substituted derivatives	Benzoyl derivatives	C06758	Xenobiotics biodegradation and metabolism; Global and overview maps	104-87-0	HMDB0029638	BioDeepDB	2	pos	169378	55431.2	131406	190787	107690	134250	113267	97775.4	123387	78814.1	52221.4	83081.1	724444	151759	236450	160972	166717	139225
M123T140	Niacinamide	123.055	140.2	122.048	0	C6H6N2O	[M+H]+	Pyridines and derivatives	Pyridinecarboxylic acids and derivatives	C00153	Metabolism of cofactors and vitamins; Global and overview maps; Aging; Digestive system	98-92-0	HMDB0001406	BioDeepDB	2	pos	3.51389e+07	3.46146e+07	3.32829e+07	3.47347e+07	3.01768e+07	3.03909e+07	1.07976e+08	1.32217e+08	1.32978e+08	1.14378e+08	9.97342e+07	1.12068e+08	3.67139e+08	1.77147e+08	3.42599e+08	2.30286e+08	2.4767e+08	2.33863e+08
M125T579	4-Methylcatechol	125.06	578.9	124.052	1.59923	C7H8O2	[M+H]+	Phenols	Benzenediols	C06730	Xenobiotics biodegradation and metabolism; Global and overview maps	452-86-8	HMDB0000873	BioDeepDB	2	pos	6.61173e+08	5.91491e+08	6.29408e+08	7.34385e+08	4.44395e+08	2.93168e+08	2.61234e+08	3.17628e+08	2.46181e+08	3.20019e+08	2.67785e+08	2.88575e+08	5.14477e+07	4.41663e+07	5.21602e+07	5.17883e+07	4.52833e+07	4.15607e+07
M127T522	Melamine	127.076	521.5	126.065	22.8211	C3H6N6	[M+H]+	Triazines	1,3,5-triazines	C08737	Xenobiotics biodegradation and metabolism; Global and overview maps	108-78-1	HMDB0041922	BioDeepDB	2	pos	5.15171e+06	5.86698e+06	5.65278e+06	5.00783e+06	5.38776e+06	5.08816e+06	6.65908e+06	6.41651e+06	7.10658e+06	6.80814e+06	7.42925e+06	7.0093e+06	7.42896e+06	7.07069e+06	7.559e+06	7.26247e+06	7.79249e+06	7.02759e+06
M127T306	Thymine	127.05	306.2	126.043	0.78709	C5H6N2O2	[M+H]+	Diazines	Pyrimidines and pyrimidine derivatives	C00178	Global and overview maps; Nucleotide metabolism	65-71-4	HMDB0000262	BioDeepDB	2	pos	2.3418e+07	2.07754e+07	1.94764e+07	1.07987e+07	1.31999e+07	9.61748e+06	2.42962e+07	1.53308e+07	1.35979e+07	1.40906e+07	1.30795e+07	1.13319e+07	3.83294e+06	2.27524e+06	3.848e+06	2.61967e+06	2.62513e+06	2.39445e+06
M127T95	Imidazoleacetic acid	127.05	95.3	126.043	0.78709	C5H6N2O2	[M+H]+	Azoles	Imidazoles	C02835	Amino acid metabolism; Global and overview maps	645-65-8	HMDB0002024	BioDeepDB	2	pos	6.32192e+07	7.672e+07	5.4515e+07	2.89393e+07	3.67552e+07	2.70885e+07	7.25468e+07	1.03071e+08	1.31812e+08	1.04626e+08	8.97529e+07	7.71656e+07	1.44237e+08	2.10083e+08	1.72523e+08	1.77769e+08	1.69019e+08	2.0269e+08
M128T839	(S)-2-Propylpiperidine	128.143	839.3	127.136	6.05575	C8H17N	[M+H]+			C06523	Chemical structure transformation maps	458-88-8	HMDB0030285	BioDeepDB	2	pos	3.79099e+07	1.83314e+08	4.11013e+07	1.10591e+08	9.5889e+07	1.28741e+08	5.28361e+07	3.83007e+07	5.68045e+07	1.08655e+08	1.90497e+08	4.6221e+08	4.77851e+07	3.85779e+08	5.3312e+07	1.6683e+08	1.91039e+08	1.74321e+08
M129T77	1,1-Dimethylbiguanide	129.102	77.1	129.101	0.0134265	C4H11N5	[M]+	Organonitrogen compounds	Guanidines	C07151	Signal transduction; Aging; Digestive system	1115-70-4 / 657-24-9	HMDB0001921	BioDeepDB	2	pos	1.60661e+07	1.47781e+07	2.95758e+07	1.8391e+07	1.8371e+07	1.80096e+07	2.17138e+07	2.71414e+07	2.40229e+07	3.04486e+07	3.03637e+07	2.13822e+07	2.64345e+07	2.14723e+07	1.84906e+07	3.54638e+07	2.9619e+07	2.66673e+07
M130T385	Pyrrolidonecarboxylic acid	130.049	384.6	129.043	5.96698	C5H7NO3	[M+H]+	Carboxylic acids and derivatives	Amino acids, peptides, and analogues	C02237	Global and overview maps	4042-36-8	HMDB0000805	BioDeepDB	2	pos	997148	983993	1.88747e+07	2.0257e+07	2.39336e+07	2.51458e+07	4.68343e+07	4.23908e+08	4.59464e+08	4.17394e+08	5.01226e+08	5.0111e+08	3.77504e+07	2.44296e+07	5.39102e+07	3.28212e+07	6.37935e+07	1.68025e+07
M131T415	Agmatine	131.129	415.1	130.122	1.52521	C5H14N4	[M+H]+	Organonitrogen compounds	Guanidines	C00179	Amino acid metabolism; Global and overview maps	306-60-5	HMDB0001432	BioDeepDB	2	pos	6.6523e+07	6.30168e+07	6.53775e+07	5.63961e+07	4.94478e+07	5.37017e+07	2.25563e+07	2.00573e+07	1.26036e+07	2.05007e+07	1.58544e+07	2.17317e+07	2.29433e+07	8.1964e+06	2.71384e+07	3.18402e+07	6.82737e+06	9.01719e+06
M132T101_1	5-Aminolevulinic acid	132.066	101	131.058	0.757199	C5H9NO3	[M+H]+	Carboxylic acids and derivatives	Amino acids, peptides, and analogues	C00430	Metabolism of cofactors and vitamins; Membrane transport; Amino acid metabolism; Chemical structure transformation maps; Global and overview maps	106-60-5	HMDB0001149	BioDeepDB	2	pos	1.60338e+08	1.07329e+08	1.68888e+08	1.94355e+08	1.93082e+08	1.63501e+08	1.26726e+07	6.83492e+06	3.26411e+06	6.45508e+06	6.4904e+06	8.21564e+06	1.19241e+07	1.14689e+07	1.05122e+07	1.51466e+07	9.52036e+06	1.85276e+07
M133T101	L-Ribulose	133.05	101.2	150.053	3.0064	C5H10O5	[M+H-H2O]+	Organooxygen compounds	Carbohydrates and carbohydrate conjugates	C00310	Carbohydrate metabolism; Global and overview maps	2042-27-5/551-84-8	HMDB0003371	BioDeepDB	2	pos	1.15209e+08	1.20169e+08	1.14307e+08	1.35717e+08	1.38568e+08	1.33394e+08	9.02426e+06	4.4113e+06	2.37098e+06	4.43267e+06	4.57004e+06	5.91626e+06	8.67588e+06	8.33834e+06	7.6129e+06	1.10109e+07	6.96142e+06	1.28601e+07
M136T185	p-Octopamine	136.076	185.1	153.079	29.6453	C8H11NO2	[M+H-H2O]+	Phenols	1-hydroxy-2-unsubstituted benzenoids	C04227	Signaling molecules and interaction	104-14-3	HMDB0004825	BioDeepDB	2	pos	3.37291e+09	3.96493e+09	3.97716e+09	3.94545e+09	3.83797e+09	3.67528e+09	9.62867e+08	7.84815e+08	2.21826e+08	9.07025e+08	9.42598e+08	8.6097e+08	6.53153e+08	9.3713e+08	6.87345e+08	7.17549e+08	7.58966e+08	7.83687e+08
M137T434	4-Methoxybenzaldehyde	137.06	434.1	136.052	1.45922	C8H8O2	[M+H]+	Benzene and substituted derivatives	Benzoyl derivatives	C10761		123-11-5	HMDB0029686	BioDeepDB	2	pos	5.85396e+07	2.25905e+07	1.21297e+08	9.67858e+07	1.39122e+08	7.85967e+07	1.42677e+07	1.36538e+07	1.16079e+07	3.11058e+06	2.60374e+07	3.44564e+06	1.81445e+07	1.66257e+07	2.57297e+07	2.25106e+07	1.63185e+07	2.06294e+07
M137T802_2	alpha-Terpinene	137.133	801.6	136.125	0.729221	C10H16	[M+H]+	Prenol lipids	Monoterpenoids	C09898		99-86-5	HMDB0036995	BioDeepDB	2	pos	7.86727e+06	2.70927e+07	2.97116e+07	7.47113e+06	9.29219e+06	2.82834e+07	992671	902045	283701	1.59563e+06	1.07985e+06	863844	9.93722e+06	3.5298e+06	9.72678e+06	3.99654e+06	4.3809e+06	3.12375e+07
M137T650	Gamma-terpinene	137.133	649.6	136.125	0.729221	C10H16	[M+H]+	Unsaturated hydrocarbons	Branched unsaturated hydrocarbons	C09900		99-85-4	HMDB0005806	BioDeepDB	2	pos	5.00508e+06	2.48671e+06	2.1106e+06	1.03778e+07	5.86218e+06	3.39091e+06	1.32513e+06	1.99343e+06	1.78295e+06	1.17202e+06	1.68326e+06	2.21467e+06	2.90257e+07	3.98326e+07	2.90918e+07	3.44918e+07	2.56024e+07	4.6521e+07
M140T270	3-Hydroxypicolinic acid	140.035	269.6	139.027	2.14233	C6H5NO3	[M+H]+	Pyridines and derivatives	Pyridinecarboxylic acids and derivatives	C18620		874-24-8	HMDB0013188	BioDeepDB	2	pos	1.75204e+07	4.33884e+06	3.31476e+06	3.54917e+06	1.11714e+07	1.14687e+07	1.80044e+07	1.95659e+07	2.10417e+07	1.90409e+07	2.23311e+07	2.45156e+07	6.90545e+06	2.68445e+07	2.69543e+07	3.38224e+07	3.1395e+07	8.36065e+06
M147T458	m-Coumaric acid	147.044	457.5	164.047	28.7941	C9H8O3	[M+H-H2O]+	Cinnamic acids and derivatives	Hydroxycinnamic acids and derivatives	C12621	Amino acid metabolism; Global and overview maps	588-30-7/14755-02-3	HMDB0001713	BioDeepDB	2	pos	8.37332e+07	3.94846e+07	1.15204e+08	1.13091e+08	3.66158e+07	3.69291e+07	2.73284e+07	2.15668e+07	3.64595e+07	1.89517e+07	1.62191e+07	2.08418e+07	4.14162e+07	3.97712e+07	3.87442e+07	4.04474e+07	3.78752e+07	4.11583e+07
M165T378	Eugenol	165.091	377.6	164.084	0.0229275	C10H12O2	[M+H]+	Phenols	Methoxyphenols	C10453	Biosynthesis of other secondary metabolites	97-53-0	HMDB0005809	BioDeepDB	2	pos	1.37299e+07	1.03469e+07	9.93758e+06	1.26554e+07	1.53335e+07	1.2556e+07	1.16474e+07	1.28857e+07	1.27274e+07	1.30086e+07	1.30779e+07	1.30183e+07	8.15536e+06	1.44974e+07	1.42331e+07	1.41677e+07	1.36524e+07	1.22533e+07
M151T523	Piperonal	151.039	523	150.032	0.303863	C8H6O3	[M+H]+	Benzodioxoles		C10812		120-57-0	HMDB0032612	BioDeepDB	2	pos	4.24149e+07	4.3791e+07	4.72856e+07	5.29835e+07	5.27104e+07	5.4992e+07	336146	197395	56454.6	64652.1	54369.1	82127.1	1.59803e+06	1.54682e+06	2.00226e+06	1.84649e+06	712507	1.17024e+06
M151T438	(+)-(S)-Carvone	151.112	437.8	150.105	0.158823	C10H14O	[M+H]+	Prenol lipids	Monoterpenoids	C11383	Global and overview maps; Metabolism of terpenoids and polyketides	2244-16-8	HMDB0004487	BioDeepDB	2	pos	1.88169e+07	1.78103e+07	1.80229e+07	1.76206e+07	1.67501e+07	1.77512e+07	8.34428e+06	6.4777e+06	6.16481e+06	6.84243e+06	6.06793e+06	8.25901e+06	7.70837e+06	1.03466e+07	9.52443e+06	1.23122e+07	8.76709e+06	1.54474e+07
M153T530	Methyl 2-hydroxybenzoate	153.055	530.2	152.047	1.30672	C8H8O3	[M+H]+	Benzene and substituted derivatives	Benzoic acids and derivatives	C12305	Chemical structure transformation maps	119-36-8	HMDB0034172	BioDeepDB	2	pos	46560.3	85798.6	45229.9	110731	117713	123336	217836	205775	169457	175941	122355	153980	297993	208692	283938	245552	254196	216371
M153T455	(-)-cis-Carveol	153.128	454.8	152.12	1.3061	C10H16O	[M+H]+	Prenol lipids	Monoterpenoids	C11395	Metabolism of terpenoids and polyketides	2102-59-2	HMDB0036082	BioDeepDB	2	pos	7.1359e+08	5.53999e+08	5.94098e+08	6.29662e+08	6.71576e+08	7.68846e+08	2.29622e+08	3.12407e+07	5.12171e+07	1.52237e+08	2.73155e+07	3.30811e+07	9.11387e+07	1.13254e+08	1.15443e+08	1.46475e+08	1.00361e+08	1.93429e+08
M153T639	(-)-3-Isothujone	153.128	639.3	152.12	1.3061	C10H16O	[M+H]+	Prenol lipids	Monoterpenoids	C09906		546-80-5	HMDB0036115	BioDeepDB	2	pos	3.82286e+07	3.67152e+06	2.08063e+07	2.12298e+07	4.96951e+06	3.01708e+07	3.53002e+06	4.14485e+06	3.03428e+06	1.44013e+07	1.47879e+07	1.94349e+07	3.94406e+07	2.80057e+07	3.60814e+07	2.47826e+07	2.54038e+07	7.07431e+07
M153T631	Pulegone	153.128	631.3	152.12	1.3061	C10H16O	[M+H]+	Prenol lipids	Monoterpenoids	C09893	Global and overview maps; Metabolism of terpenoids and polyketides	89-82-7	HMDB0035604	BioDeepDB	2	pos	1.87637e+07	1.32926e+07	1.10424e+07	9.17032e+06	6.3139e+06	8.04555e+06	2.28968e+07	2.95427e+07	4.37824e+07	3.52081e+07	3.6469e+07	3.58649e+07	5.64504e+06	124016	4.1771e+06	626648	2.9332e+06	161267
M157T148	cis-Aconitic acid	157.013	148.1	174.016	26.9659	C6H6O6	[M+H-H2O]+	Carboxylic acids and derivatives	Tricarboxylic acids and derivatives	C00417	Carbohydrate metabolism; Energy metabolism; Chemical structure transformation maps; Global and overview maps	585-84-2/499-12-7	HMDB0000072	BioDeepDB	2	pos	4.54349e+06	2.21117e+06	1.92674e+06	1.49206e+06	1.40818e+06	1.17814e+06	6.93092e+07	5.97119e+07	5.69561e+07	6.34435e+07	5.3433e+07	6.65677e+07	1.97756e+07	2.00973e+07	2.07279e+07	2.20207e+07	2.30889e+07	2.10743e+07
M157T277	N-Acetylornithine	157.098	277.1	174.1	29.4976	C7H14N2O3	[M+H-H2O]+	Carboxylic acids and derivatives	Amino acids, peptides, and analogues	C00437	Amino acid metabolism; Global and overview maps	6205-08-9/2185-16-2	HMDB0003357	BioDeepDB	2	pos	2.37308e+07	3.20952e+07	3.16207e+07	3.07397e+07	2.09702e+07	3.22228e+07	7.68061e+06	6.77572e+06	3.58144e+06	7.05566e+06	5.19404e+06	7.87898e+06	2.81492e+06	2.19605e+06	2.30617e+06	2.30491e+06	2.44834e+06	2.59384e+06
M180T301	beta-D-Glucosamine	180.088	301.3	179.079	7.90724	C6H13NO5	[M+H]+	Carbohydrates and carbohydrate conjugates	Aminosaccharides	C08349		14257-69-3/3416-24-8	HMDB0030091	BioDeepDB	2	pos	1.53962e+06	1.1077e+06	4.36004e+07	2.94166e+07	3.59823e+07	598082	1.42688e+08	1.24215e+08	1.15372e+08	1.50194e+08	1.04695e+08	1.40109e+08	2.93846e+08	1.33881e+08	1.14162e+08	1.09294e+08	1.6564e+08	4.84002e+08
M163T580	Safrole	163.076	580.2	162.068	1.83964	C10H10O2	[M+H]+	Benzodioxoles		C10490		94-59-7	HMDB0033591	BioDeepDB	2	pos	5.94958e+06	8.41718e+06	8.44849e+06	6.64576e+06	4.56149e+06	5.40716e+06	2.8726e+06	4.08303e+06	3.59328e+06	6.28946e+06	1.60948e+06	3.57775e+06	6.32118e+06	4.09168e+06	5.21925e+06	5.50857e+06	4.37865e+06	3.29683e+06
M185T296	3,4-Dihydroxymandelic acid	185.045	296.3	184.037	1.75093	C8H8O5	[M+H]+	Phenols	Benzenediols	C05580	Amino acid metabolism; Global and overview maps	775-01-9	HMDB0001866	BioDeepDB	2	pos	1.13985e+08	3.14437e+07	9.6487e+07	7.89547e+07	4.49903e+07	8.71125e+07	5.83124e+06	5.12409e+07	2.82818e+07	5.15128e+07	4.51825e+07	5.71303e+07	2.827e+07	2.75404e+07	1.2805e+07	1.6164e+07	1.28032e+07	5.73245e+06
M189T87	L-Targinine	189.135	86.8	188.127	2.11489	C7H16N4O2	[M+H]+	Carboxylic acids and derivatives	Amino acids, peptides, and analogues	C03884		17035-90-4/NA	HMDB0029416	BioDeepDB	2	pos	1.57469e+07	1.25062e+07	1.40049e+07	1.12389e+07	1.37389e+07	1.6256e+07	4.16575e+06	5.57563e+06	3.02095e+06	3.36782e+06	941553	4.62013e+06	2.1329e+06	4.53819e+06	2.01527e+06	4.0476e+06	919463	5.41959e+06
M177T743	trans-Ferulic acid	177.055	743.3	194.058	23.3487	C10H10O4	[M+H-H2O]+	Cinnamic acids and derivatives	Hydroxycinnamic acids and derivatives	C01494	Chemical structure transformation maps; Biosynthesis of other secondary metabolites; Global and overview maps	537-98-4/1135-24-6	HMDB0000954	BioDeepDB	2	pos	3.17412e+07	2.7287e+07	2.77481e+07	2.54624e+07	2.57047e+07	3.15645e+07	7.83019e+06	7.25825e+06	3.79538e+06	6.44423e+06	6.69171e+06	8.45169e+06	3.04737e+06	3.21005e+06	2.86253e+06	4.07215e+06	3.0249e+06	4.43247e+06
M195T627_1	Neocnidilide	195.138	627.3	194.131	0.00202257	C12H18O2	[M+H]+	Lactones	Gamma butyrolactones	C17002		4567-33-3	HMDB0034450	BioDeepDB	2	pos	3.43867e+06	1.01907e+07	8.09534e+06	9.94082e+06	4.83308e+06	8.02806e+06	1.13284e+07	1.35743e+07	3.55088e+06	1.19953e+07	1.60545e+07	1.25072e+07	4.17509e+06	6.95536e+06	4.73081e+06	4.73852e+06	7.25259e+06	5.20762e+06
M198T223	Metanephrine	198.113	222.9	197.105	0	C10H15NO3	[M+H]+	Phenols	Methoxyphenols	C05588	Amino acid metabolism; Global and overview maps	5001-33-2	HMDB0004063	BioDeepDB	2	pos	2.90872e+06	803630	663117	1.52726e+06	449357	383790	1.82059e+07	1.96798e+07	1.5019e+07	1.62977e+07	2.04522e+07	2.1714e+07	2.90536e+07	2.11684e+07	2.62099e+07	2.55472e+07	2.81614e+07	2.07438e+07
M183T409	2',6'-Dihydroxy-4'-methoxyacetophenone	183.066	408.8	182.058	1.35839	C9H10O4	[M+H]+	Organooxygen compounds	Carbonyl compounds	C10680		7507-89-3	HMDB0029646	BioDeepDB	2	pos	2.84568e+06	2.69136e+06	2.40353e+06	2.0767e+06	1.87347e+06	1.72932e+06	986500	2.72355e+06	2.70516e+06	849222	2.68992e+06	3.09665e+06	2.43729e+06	1.62327e+07	3.61304e+06	1.52337e+06	2.29583e+06	1.04364e+06
M185T525	Sebacic acid	185.117	525.4	202.12	23.4122	C10H18O4	[M+H-H2O]+	Fatty Acyls	Fatty acids and conjugates	C08277		111-20-6	HMDB0000792	BioDeepDB	2	pos	4.42395e+07	7.20421e+07	8.55893e+07	1.3771e+08	1.63849e+08	1.40972e+08	1.0493e+08	9.74164e+07	1.07743e+08	1.00586e+08	1.5698e+08	9.22449e+07	1.65499e+08	6.60243e+07	8.58266e+07	7.4597e+07	7.02019e+07	7.02448e+07
M206T547	Indolelactic acid	206.081	546.9	205.074	0.485245	C11H11NO3	[M+H]+	Indoles and derivatives	Indolyl carboxylic acids and derivatives	C02043		1821-52-9	HMDB0000671	BioDeepDB	2	pos	1.71528e+07	1.06585e+07	1.14277e+07	1.58345e+07	1.15898e+07	1.34634e+07	2.98938e+06	2.74268e+06	2.43865e+06	3.03483e+06	2.20477e+06	1.03841e+06	876551	780720	1.14321e+06	970446	1.08608e+06	748091
M189T137_2	N6-Acetyl-L-lysine	189.123	136.7	188.116	0	C8H16N2O3	[M+H]+	Carboxylic acids and derivatives	Amino acids, peptides, and analogues	C02727	Amino acid metabolism; Global and overview maps	692-04-6	HMDB0000206	BioDeepDB	2	pos	2.24261e+08	3.44838e+08	2.21274e+08	3.27387e+08	2.39321e+08	2.51024e+08	4.10576e+07	4.31174e+07	1.88452e+07	2.72953e+07	3.47101e+07	5.27995e+07	2.16013e+07	1.76546e+07	1.96267e+07	2.34889e+07	1.52421e+07	3.36973e+07
M188T85	N8-Acetylspermidine	188.176	84.7	187.168	2.25321	C9H21N3O	[M+H]+	Carboximidic acids and derivatives	Carboximidic acids	C01029		34450-15-2/13431-24-8	HMDB0002189	BioDeepDB	2	pos	1.19495e+08	1.17725e+08	9.42045e+07	7.16786e+07	1.16862e+08	9.61368e+07	1.83397e+07	1.91066e+07	2.29923e+07	1.82564e+07	2.43813e+07	1.96737e+07	5.55276e+06	1.94318e+07	2.59096e+07	2.18934e+07	5.79453e+06	6.52895e+06
M193T550	Scopoletin	193.05	550.4	192.042	0.642322	C10H8O4	[M+H]+	Coumarins and derivatives	Hydroxycoumarins	C01752	Chemical structure transformation maps; Biosynthesis of other secondary metabolites; Global and overview maps	92-61-5	HMDB0034344	BioDeepDB	2	pos	4.22913e+07	4.31793e+07	4.27625e+07	4.16285e+07	4.22012e+07	4.68479e+07	7.25787e+06	5.92238e+06	3.21327e+06	5.2672e+06	4.75741e+06	6.52505e+06	5.11549e+06	1.57515e+06	5.54464e+06	6.65025e+06	5.51545e+06	6.27502e+06
M217T763	Glutethimide	217.105	762.6	217.11	23.0303	C13H15NO2	[M]+	Piperidines	Phenylpiperidines	C07489		77-21-4	HMDB0015505	BioDeepDB	2	pos	3.16246e+07	2.70939e+07	1.56866e+07	1.64943e+07	1.38617e+07	1.23952e+07	3.75042e+07	3.87476e+07	4.07653e+07	3.79427e+07	3.09421e+07	4.1706e+07	3.42186e+07	1.45281e+07	3.80752e+07	4.46905e+07	1.26464e+07	4.52307e+07
M203T95_2	Asymmetric dimethylarginine	203.15	94.8	202.143	0.866354	C8H18N4O2	[M+H]+	Carboxylic acids and derivatives	Amino acids, peptides, and analogues	C03626		30315-93-6/220805-22-1	HMDB0001539	BioDeepDB	2	pos	3.69642e+08	2.54642e+08	2.53195e+08	2.51779e+08	2.46001e+08	2.19601e+08	3.75819e+08	4.46271e+08	4.47386e+08	4.46448e+08	5.20938e+08	5.09353e+08	7.72219e+08	8.02515e+08	8.83478e+08	1.01431e+09	9.9774e+08	9.43067e+08
M203T667	Caryophyllene alpha-oxide	203.18	666.5	220.183	21.823	C15H24O	[M+H-H2O]+	Prenol lipids	Sesquiterpenoids	C16908		1139-30-6	HMDB0036789	BioDeepDB	2	pos	681654	205509	121921	68931.2	68142.1	77879.7	919996	290599	177362	185329	586776	177959	133664	143347	80157.1	121168	121573	132170
M207T504	Sinapic acid	207.066	503.6	224.069	23.3452	C11H12O5	[M+H-H2O]+	Cinnamic acids and derivatives	Hydroxycinnamic acids and derivatives	C00482	Chemical structure transformation maps; Biosynthesis of other secondary metabolites; Global and overview maps	530-59-6/530-59-6 7362-37-0/7362-37-0	HMDB0032616	BioDeepDB	2	pos	1.0081e+07	1.41611e+07	1.0821e+07	453682	3.74162e+06	3.18602e+06	1.98287e+07	1.84737e+07	1.60168e+07	1.97076e+07	1.52647e+07	2.22623e+07	337548	264421	281032	321744	385319	208539
M209T329_1	L-Kynurenine	209.092	328.8	208.085	0.363476	C10H12N2O3	[M+H]+	Organooxygen compounds	Carbonyl compounds	C00328	Amino acid metabolism; Infectious disease: parasitic; Global and overview maps	2922-83-0/343-65-7	HMDB0000684	BioDeepDB	2	pos	1.25967e+07	1.14574e+07	1.28157e+07	8.85609e+06	9.17904e+06	9.8293e+06	2.06564e+07	7.3395e+06	7.00508e+06	7.76276e+06	1.11234e+07	5.97889e+06	8.22657e+06	8.25974e+06	9.6867e+06	2.13911e+07	2.04277e+07	1.66797e+07
M230T100	Ergothioneine	230.096	100.1	230.096	0.869202	C9H16N3O2S	[M]+	Carboxylic acids and derivatives	Amino acids, peptides, and analogues	C05570	Amino acid metabolism; Global and overview maps	497-30-3/58511-63-0	HMDB0003045	BioDeepDB	2	pos	1.70551e+07	6.09034e+06	2.94383e+07	2.62866e+07	5.56231e+06	2.97094e+07	5.30042e+07	5.55176e+07	1.19052e+07	6.5793e+07	1.89269e+07	2.46216e+07	4.88283e+06	1.36179e+07	2.38019e+07	1.41308e+07	3.39682e+06	1.15543e+07
M216T377	Atrazine	216.102	377.3	215.094	2.88753	C8H14ClN5	[M+H]+	Fatty Acyls	Fatty amides	C06551	Xenobiotics biodegradation and metabolism; Global and overview maps	608514-56-3/1912-24-9	HMDB0032273	MoNA	2	pos	2.71924e+06	2.07979e+06	2.22354e+06	1.74921e+06	1.52984e+06	1.94054e+06	4.55252e+07	5.00246e+07	6.18391e+07	5.21872e+07	5.27241e+07	5.24257e+07	2.71963e+07	2.6583e+07	3.26461e+07	3.0238e+07	2.87964e+07	2.38493e+07
M226T728	Aciclovir	226.098	727.8	225.086	18.576	C8H11N5O3	[M+H]+	Imidazopyrimidines	Purines and purine derivatives	C06810	Digestive system	59277-89-3	HMDB0014925	BioDeepDB	2	pos	1.29915e+08	1.48672e+08	1.4571e+08	1.25086e+08	1.29292e+08	1.40947e+08	4.66809e+06	4.74967e+06	3.6338e+06	1.53453e+07	3.93111e+06	5.14435e+06	9.05851e+06	9.16612e+06	1.00543e+07	1.06276e+07	1.01799e+07	1.01725e+07
M231T637_1	(R)-Kawain	231.102	636.9	230.094	0	C14H14O3	[M+H]+	Kavalactones		C09947		500-64-1	HMDB0034212	BioDeepDB	2	pos	3.70495e+07	3.15038e+06	1.96204e+07	7.97022e+07	6.7882e+07	9.20486e+07	233664	8.92776e+06	263636	435035	160457	9.4551e+06	825774	881159	364707	523270	937486	506633
M234T93	Muramic acid	234.097	93.4	251.101	18.5137	C9H17NO7	[M+H-H2O]+	Organooxygen compounds	Carbohydrates and carbohydrate conjugates	C06470		1114-41-6/484-57-1	HMDB0003254	BioDeepDB	2	pos	6.31105e+08	4.59389e+08	3.85339e+08	2.35303e+08	2.0842e+08	2.95802e+08	5.51641e+08	3.98982e+08	3.22736e+08	3.74581e+08	2.9534e+08	3.68404e+08	1.29476e+08	1.14221e+08	1.39149e+08	1.46758e+08	1.24138e+08	1.66132e+08
M254T695	Neopterin	254.093	694.6	253.081	18.4972	C9H11N5O4	[M+H]+	Pteridines and derivatives	Pterins and derivatives	C05926	Metabolism of cofactors and vitamins	2009-64-5	HMDB0000845	BioDeepDB	2	pos	4.25393e+08	4.69886e+08	4.5765e+08	4.12378e+08	3.92843e+08	4.03613e+08	1.02796e+08	7.33075e+07	5.44833e+07	8.6749e+07	8.00873e+07	1.12159e+08	6.6139e+07	6.76754e+07	7.40094e+07	7.64992e+07	6.98695e+07	2.37475e+08
M259T537	Yangonin	259.096	537.1	258.089	0.679284	C15H14O4	[M+H]+	Kavalactones		C09980	Chemical structure transformation maps	500-62-9	HMDB0034144	BioDeepDB	2	pos	5.18273e+07	7.11917e+07	5.2303e+07	3.21396e+07	3.51223e+07	3.53605e+07	3.62018e+06	3.49212e+06	2.65381e+06	2.28456e+06	1.91879e+06	2.46374e+06	2.99072e+06	3.106e+06	2.96504e+06	2.73322e+06	2.97049e+06	2.87247e+06
M244T170	Azacitidine	244.082	169.8	244.081	5.32608	C8H12N4O5	[M]+	Organooxygen compounds	Carbohydrates and carbohydrate conjugates	C11262		320-67-2	HMDB0015063	BioDeepDB	2	pos	2.64409e+08	2.85735e+08	3.73522e+08	1.39934e+08	1.19651e+08	1.17027e+08	8.5188e+07	7.27598e+07	3.90876e+07	7.71158e+07	5.96485e+07	8.7239e+07	1.27167e+07	1.85102e+07	2.60203e+07	1.74843e+07	2.31282e+07	3.21933e+07
M245T171	Uridine	245.077	171.4	244.07	2.44821	C9H12N2O6	[M+H]+	Pyrimidine nucleosides		C00299	Membrane transport; Global and overview maps; Nucleotide metabolism	58-96-8	HMDB0000296	BioDeepDB	2	pos	8.45199e+08	2.59276e+09	2.04774e+09	1.90959e+09	6.58348e+08	5.06062e+08	3.50223e+08	4.03763e+08	1.42229e+09	6.0485e+08	5.33931e+08	4.26013e+08	1.77892e+06	9.41738e+06	5.46479e+06	5.67509e+06	5.26355e+06	9.73228e+06
M265T88	Thiamine	265.111	87.6	265.112	4.14921	C12H17N4OS	[M+H]+	Diazines	Pyrimidines and pyrimidine derivatives	C00378	Metabolism of cofactors and vitamins; Membrane transport; Digestive system; Folding, sorting and degradation; Global and overview maps	59-43-8	HMDB0000235	BioDeepDB	2	pos	3.33516e+06	3.05166e+06	2.12116e+06	190504	160974	254025	5.87082e+07	4.77648e+07	4.82431e+07	3.77652e+07	5.97328e+07	5.39493e+07	2.06115e+07	1.68172e+07	2.18964e+07	2.60951e+07	1.84344e+07	1.65245e+07
M257T789	(S)-Pinocembrin	257.082	788.5	256.074	3.20521	C15H12O4	[M+H]+	Flavonoids	Flavans	C09827	Biosynthesis of other secondary metabolites	480-39-7	HMDB0030808	BioDeepDB	2	pos	6.18331e+08	2.79696e+08	2.77994e+08	1.6992e+08	1.87691e+08	1.55755e+08	1.91141e+08	1.77476e+08	2.18262e+08	2.21563e+08	2.46904e+08	2.33588e+08	1.11188e+08	9.62706e+08	1.7073e+09	1.55148e+09	1.92987e+09	1.9419e+09
M277T550	Dihydromethysticin	277.107	550.4	276.1	0.360872	C15H16O5	[M+H]+	Kavalactones		C09926		19902-91-1	HMDB0030791	BioDeepDB	2	pos	4.76268e+08	6.78524e+08	5.29421e+08	1.69247e+08	7.71605e+08	2.13053e+08	5.03615e+08	3.72487e+08	2.03518e+08	3.40296e+08	3.05707e+08	4.7316e+08	1.47914e+08	1.5716e+08	1.55876e+08	1.92179e+08	1.47734e+08	2.18594e+08
M276T96	Saccharopine	276.118	96.2	276.132	1.58201	C11H20N2O6	[M]+	Carboxylic acids and derivatives	Amino acids, peptides, and analogues	C00449	Amino acid metabolism; Global and overview maps	997-68-2	HMDB0000279	BioDeepDB	2	pos	5.72952e+08	2.49079e+08	1.59341e+08	1.76563e+08	1.69456e+08	1.89797e+08	2.93445e+08	2.55761e+06	2.26748e+08	3.12504e+06	3.92274e+06	2.79468e+08	5.38352e+06	3.99659e+06	2.04301e+08	2.11284e+08	2.03641e+08	9.06603e+06
M277T776_2	Stearidonic acid	277.216	776.2	276.209	0.360729	C18H28O2	[M+H]+	Fatty Acyls	Lineolic acids and derivatives	C16300	Lipid metabolism; Global and overview maps	20290-75-9	HMDB0006547	BioDeepDB	2	pos	1.47387e+10	1.28963e+10	1.17512e+10	1.12033e+10	1.05645e+10	1.11572e+10	2.40339e+10	2.41505e+10	2.83864e+10	2.39672e+10	2.43991e+10	2.42188e+10	3.47616e+10	2.00365e+10	3.53413e+10	2.58043e+10	2.472e+10	1.22019e+10
M266T829	Albendazole	266.093	828.6	265.089	11.5599	C12H15N3O2S	[M+H]+	Benzimidazoles	2-benzimidazolylcarbamic acid esters	C01779		54965-21-8	HMDB0014659	BioDeepDB	2	pos	4.51322e+07	8.28256e+07	9.27282e+07	9.80691e+07	7.6636e+07	6.95238e+07	1.68028e+06	2.56768e+06	1.07741e+06	1.9774e+06	1.84591e+06	9.74437e+06	247666	177898	308022	404883	343388	310727
M268T229	Adenosine	268.104	229.2	267.097	0.74598	C10H13N5O4	[M+H]+	Purine nucleosides		C00212	Circulatory system; Membrane transport; Signal transduction; Endocrine system; Neurodegenerative disease; Signaling molecules and interaction; Nucleotide metabolism; Substance dependence; Global and overview maps	58-61-7	HMDB0000050	BioDeepDB	2	pos	9.04217e+08	1.06434e+09	1.21581e+09	1.20601e+09	1.27968e+09	1.22168e+09	2.97937e+08	2.82713e+08	4.74091e+08	2.53208e+08	2.52554e+08	6.36509e+08	8.83479e+08	8.57791e+08	1.05529e+09	1.0268e+09	9.08565e+08	1.36813e+09
M287T580	(R)-Oxypeucedanin	287.092	579.6	286.084	1.04496	C16H14O5	[M+H]+	Coumarins and derivatives	Furanocoumarins	C09282		3173-02-2/737-52-0 26091-73-6/26091-73-6	HMDB0030622	BioDeepDB	2	pos	4.89541e+07	1.07646e+08	1.56489e+07	6.31104e+07	1.72183e+07	5.06139e+07	9.82937e+07	9.62946e+07	7.65237e+07	1.02347e+08	7.74232e+07	1.27e+08	4.87566e+07	4.66007e+07	4.78115e+07	5.45748e+07	5.26124e+07	7.75878e+07
M269T272	Inosine	269.088	272.5	268.081	0	C10H12N4O5	[M+H]+	Purine nucleosides		C00294	Membrane transport; Global and overview maps; Nucleotide metabolism	58-63-9	HMDB0000195	BioDeepDB	2	pos	1.84476e+09	2.09728e+09	2.64982e+09	2.58517e+09	2.30326e+09	2.2276e+09	9.41497e+08	1.08863e+09	9.37614e+08	9.70446e+08	1.52047e+09	1.01581e+09	3.87451e+08	4.17042e+08	3.50741e+08	6.53506e+08	4.62728e+08	4.38298e+08
M291T88	Argininosuccinic acid	291.13	88.4	290.123	0.604542	C10H18N4O6	[M+H]+	Carboxylic acids and derivatives	Amino acids, peptides, and analogues	C03406	Amino acid metabolism; Global and overview maps	2387-71-5	HMDB0000052	BioDeepDB	2	pos	1.89593e+08	1.22375e+08	1.5129e+08	1.53154e+08	1.27867e+08	1.34436e+08	6.32895e+06	2.02547e+07	5.92301e+06	8.62242e+06	3.17375e+07	9.01668e+06	4.99287e+07	2.11952e+07	7.90304e+07	3.05788e+07	2.46037e+07	5.04192e+07
M274T393	Cyclopentolate	274.176	393.1	291.183	0.124008	C17H25NO3	[M+H-H2O]+	Benzene and substituted derivatives		C06932		512-15-2	HMDB0015114	BioDeepDB	2	pos	3.81892e+07	2.9735e+07	2.53468e+07	2.21903e+07	1.84708e+07	2.81159e+07	3.29476e+07	3.54948e+07	3.89222e+07	3.64361e+07	3.44271e+07	3.76894e+07	4.658e+07	7.94679e+07	7.2059e+07	7.32407e+07	7.40146e+07	9.37927e+07
M295T474	Aspartame	295.129	474.5	294.122	0.677671	C14H18N2O5	[M+H]+	Carboxylic acids and derivatives	Amino acids, peptides, and analogues	C11045	Sensory system	22839-47-0	HMDB0001894	BioDeepDB	2	pos	1.88428e+07	6.34479e+06	1.74398e+07	1.62615e+07	1.61235e+07	1.77117e+07	3.69243e+07	4.10041e+07	3.96058e+07	5.04962e+07	4.01091e+07	5.37539e+07	355594	2.40625e+06	3.38279e+06	3.55763e+06	2.13412e+06	2.74422e+06
M296T811	13S-hydroxyoctadecadienoic acid	296.23	810.8	296.235	16.2036	C18H32O3	[M]+	Fatty Acyls	Lineolic acids and derivatives	C14762	Lipid metabolism; Endocrine system	5204-88-6/29623-28-7	HMDB0004667	BioDeepDB	2	pos	4.81164e+07	9.55449e+07	6.76245e+07	9.35176e+07	1.58399e+08	1.65223e+08	1.81156e+07	6.0707e+07	1.11185e+07	7.62341e+07	7.51129e+07	1.15575e+08	2.32077e+08	1.53455e+08	2.20516e+08	1.6819e+08	4.49131e+07	3.65363e+08
M301T529	Temazepam	301.071	528.8	300.067	10.6287	C16H13ClN2O2	[M+H]+	Benzodiazepines	1,4-benzodiazepines	C07125		846-50-4	HMDB0014376	BioDeepDB	2	pos	4.38899e+07	1.89294e+08	1.52661e+08	2.16066e+08	1.57237e+08	1.73411e+08	1.47938e+08	3.96217e+07	1.75845e+08	2.41391e+08	3.15915e+08	4.51576e+07	1.75762e+08	1.05305e+08	4.38782e+07	3.82105e+07	3.86887e+07	1.97113e+08
M285T567	Acacetin	285.076	567	284.068	0.785755	C16H12O5	[M+H]+	Flavonoids	Flavonoid glycosides	C01470	Biosynthesis of other secondary metabolites	239106-94-6/480-44-4	HMDB0035023	BioDeepDB	2	pos	1.71583e+06	2.59598e+06	1.67781e+06	323591	766116	534936	9.38195e+06	1.01421e+07	1.30664e+07	1.03688e+07	9.64775e+06	9.1223e+06	3.45355e+07	2.38691e+07	3.39341e+07	3.08101e+07	3.18875e+07	2.30917e+07
M268T778	Vidarabine	268.108	777.9	285.107	4.73347	C10H13N5O4. H2O	[M+H]+	Purine nucleosides		C07195		24356-66-9 / 5536-17-4	HMDB0014340	BioDeepDB	2	pos	2.99774e+08	3.18836e+08	2.71527e+08	2.26615e+08	1.50615e+08	2.22911e+08	1.44161e+07	5.09867e+06	5.71248e+06	1.31245e+07	1.09057e+07	2.12665e+07	1.68545e+07	105716	1.82235e+07	1.67358e+07	1.50398e+07	2.27283e+07
M287T667	Oxazepam	287.055	667.1	286.051	10.019	C15H11ClN2O2	[M+H]+	Benzodiazepines	1,4-benzodiazepines	C07359		604-75-1	HMDB0014980	MoNA	2	pos	1.97995e+09	2.05919e+09	2.24377e+09	1.28387e+09	1.33871e+09	1.99912e+09	8.7977e+07	9.83832e+07	4.73529e+07	1.83183e+08	1.60157e+08	5.11396e+07	7.27524e+07	2.6724e+08	3.13424e+08	2.79141e+08	2.23016e+08	2.39299e+08
M308T840	Betaxolol	308.23	839.5	307.215	26.5393	C18H29NO3	[M+H]+	Phenols	Tyrosols and derivatives	C06849		63659-18-7	HMDB0014341	MoNA	2	pos	2.06473e+07	2.15586e+07	1.73871e+07	1.31635e+07	1.3007e+07	1.49775e+07	1.00469e+07	3.87572e+06	5.29741e+06	7.41118e+06	3.93849e+06	5.73329e+06	6.64775e+06	4.51295e+06	5.00807e+06	4.98279e+06	4.5323e+06	7.52534e+06
M295T776	9-OxoODE	295.226	776.2	294.219	2.62849	C18H30O3	[M+H]+	Fatty Acyls	Lineolic acids and derivatives	C14766	Lipid metabolism	54232-59-6	HMDB0004669	BioDeepDB	2	pos	6.08803e+09	5.39578e+09	5.54127e+09	4.08383e+09	3.94945e+09	2.83352e+09	9.16251e+09	1.22075e+10	1.39176e+10	9.75797e+09	9.28224e+09	1.1456e+10	3.40912e+08	3.51546e+07	3.21208e+09	1.46307e+07	2.70173e+09	5.09449e+07
M313T749	Olanzapine	313.142	748.7	312.141	20.1187	C17H20N4S	[M+H]+	Benzodiazepines		C07322		132539-06-1	HMDB0005012	BioDeepDB	2	pos	2.07812e+08	1.19311e+08	1.29733e+08	2.25069e+08	1.81986e+08	2.39008e+08	2.505e+07	2.60262e+07	1.12318e+07	2.86326e+07	2.72426e+07	3.60897e+07	7.14457e+07	5.40159e+07	6.09091e+07	8.09212e+07	3.62049e+07	1.46221e+08
M313T811	13-L-Hydroperoxylinoleic acid	313.237	811	312.23	0.0766192	C18H32O4	[M+H]+	Fatty Acyls	Lineolic acids and derivatives	C04717	Lipid metabolism; Global and overview maps	33964-75-9	HMDB0003871	BioDeepDB	2	pos	2.53452e+08	1.82615e+08	1.96849e+08	5.98841e+08	3.69967e+08	3.41739e+08	1.58685e+08	2.5507e+07	1.95532e+07	8.69783e+07	9.96825e+07	1.48527e+08	1.57737e+08	4.78776e+07	4.60183e+08	4.5878e+07	4.41338e+07	4.54334e+07
M317T836_1	Nateglinide	317.208	835.7	317.199	28.0573	C19H27NO3	[M]+	Carboxylic acids and derivatives	Amino acids, peptides, and analogues	C12508		105816-04-4	HMDB0014869	BioDeepDB	2	pos	7.52839e+08	7.91055e+08	7.76599e+08	1.27434e+09	7.26159e+08	8.19013e+08	3.33865e+09	3.29422e+09	3.48431e+09	3.45676e+09	3.16318e+09	3.87963e+09	1.0346e+09	1.10882e+09	1.20774e+09	1.5571e+09	1.32247e+09	1.45066e+09
M302T678	11b-Hydroxyandrost-4-ene-3,17-dione	302.183	678.4	302.188	16.8772	C19H26O3	[M]+	Steroids and steroid derivatives	Androstane steroids	C05284	Lipid metabolism	382-44-5	HMDB0006773	BioDeepDB	2	pos	4.83966e+06	4.19701e+06	1.43404e+06	2.77843e+06	843721	1.5215e+06	245988	280269	307691	314607	247207	314505	1.55373e+06	1.78882e+06	4.14145e+06	5.85908e+06	1.69466e+06	1.6576e+06
M307T648	Pyrethrosin	307.154	647.6	306.147	0.898573	C17H22O5	[M+H]+			C09536		28272-18-6		BioDeepDB	2	pos	450479	297956	242348	280713	248275	270662	382196	460722	395696	449027	348365	366294	444696	498305	1.85736e+06	1.13403e+06	844661	1.74155e+06
M313T572	Praziquantel	313.191	572.3	312.184	0.881252	C19H24N2O2	[M+H]+	Tetrahydroisoquinolines		C07367		55268-74-1	HMDB0015191	BioDeepDB	2	pos	3.74483e+07	6.03117e+06	6.9107e+06	8.78672e+06	8.54465e+06	9.68705e+06	1.02346e+07	1.37183e+07	6.42906e+06	2.8088e+07	1.48446e+07	2.50463e+07	3.71032e+07	3.29266e+07	3.79425e+07	2.86454e+07	2.41347e+07	6.34681e+07
M331T722	Carnosol	331.189	722.1	330.183	4.75862	C20H26O4	[M+H]+	Prenol lipids	Terpene lactones	C09069		5957-80-2	HMDB0002121	BioDeepDB	2	pos	863495	1.2303e+06	1.22087e+06	1.24667e+06	1.04762e+06	1.06321e+06	3.31565e+06	2.54983e+06	1.96593e+06	2.11616e+06	1.95406e+06	3.00335e+06	1.3436e+06	1.81508e+06	1.66091e+06	1.85274e+06	1.64895e+06	2.22674e+06
M320T674	Danazol	320.195	674.4	337.204	7.07695	C22H27NO2	[M+H-H2O]+	Steroids and steroid derivatives	Estrane steroids	C06938		17230-88-5	HMDB0002835	BioDeepDB	2	pos	4.84903e+06	3.30672e+06	2.53281e+06	948955	2.14136e+06	3.05489e+07	3.30726e+07	9.4732e+06	4.54943e+07	4.45499e+07	4.68492e+07	3.76066e+07	3.5031e+07	4.11321e+07	2.75287e+07	3.39262e+07	3.24943e+07	3.08506e+07
M341T605	Pentamidine	341.186	604.6	340.19	20.5453	C19H24N4O2	[M+H]+	Phenol ethers		C07420		100-33-4	HMDB0014876	BioDeepDB	2	pos	1.11647e+06	171539	687122	883846	819266	906058	944623	6.24566e+06	1.83717e+06	6.02184e+06	5.22216e+06	801003	1.90868e+07	1.28256e+07	2.3698e+07	1.48729e+07	9.7123e+06	2.29674e+07
M341T805	Naltrexone	341.173	804.8	341.163	29.6038	C20H23NO4	[M]+	Phenanthrenes and derivatives		C07253		16590-41-3	HMDB0014842	BioDeepDB	2	pos	1.59481e+07	1.63046e+07	4.52193e+06	1.44315e+07	3.87938e+06	1.10831e+07	2.3093e+07	2.96362e+07	3.34721e+07	2.63279e+07	2.82361e+07	2.29768e+07	7.40564e+06	2.53822e+06	8.71993e+06	2.3914e+06	8.50934e+06	2.18063e+06
M342T676	Propafenone	342.206	676.2	341.199	1.97542	C21H27NO3	[M+H]+	Linear 1,3-diarylpropanoids		C07381		54063-53-5	HMDB0015313	BioDeepDB	2	pos	756282	652085	6.18221e+06	2.17698e+07	1.67177e+07	558091	5.21723e+06	1.9777e+07	2.08137e+07	5.60544e+06	2.01396e+07	1.74105e+07	4.59626e+07	2.24055e+06	5.50886e+07	2.52248e+06	6.8847e+07	5.2007e+06
M346T704_1	Omeprazole	346.115	703.8	345.115	21.0219	C17H19N3O3S	[M+H]+	Benzimidazoles	Sulfinylbenzimidazoles	C07324		73590-58-6	HMDB0001913	BioDeepDB	2	pos	8.62444e+08	9.91322e+08	1.93589e+09	1.58894e+09	1.66256e+09	1.5884e+09	7.39741e+07	7.75236e+07	6.13385e+07	1.32809e+08	7.84476e+07	1.14151e+08	5.11533e+07	5.25902e+07	4.51197e+07	5.88773e+07	3.71348e+07	6.90917e+07
M349T836_2	Enalaprilat	349.185	835.6	348.168	20.5358	C18H24N2O5	[M+H]+	Carboxylic acids and derivatives	Amino acids, peptides, and analogues	C11720		76420-72-9	HMDB0041886	BioDeepDB	2	pos	6.60802e+07	9.35626e+06	5.42332e+06	7.12928e+06	4.2375e+06	3.55582e+06	1.16474e+08	1.35137e+08	1.99033e+08	1.88665e+08	2.48852e+08	2.40782e+08	2.41038e+08	2.49226e+08	2.41243e+08	2.11311e+08	2.28879e+08	2.22475e+08
M335T776	Prostaglandin B2	335.218	776	334.214	10.071	C20H30O4	[M+H]+	Fatty Acyls	Eicosanoids	C05954	Lipid metabolism; Nervous system; Global and overview maps	13367-85-6	HMDB0004236	BioDeepDB	2	pos	6.53257e+08	6.44918e+08	7.53156e+08	5.06556e+08	5.02236e+08	4.98299e+08	6.85794e+08	4.22109e+08	4.9416e+08	5.20775e+08	5.54971e+08	6.05849e+08	2.67208e+08	2.6301e+08	2.53867e+08	2.90332e+08	2.59457e+08	3.0084e+08
M335T720	13,14-Dihydro-15-keto-PGE2	335.22	720.4	352.225	8.15583	C20H32O5	[M+H-H2O]+	Fatty Acyls	Eicosanoids	C04671		363-23-5	HMDB0002776	BioDeepDB	2	pos	1.04002e+07	9.58379e+06	7.30688e+06	6.93357e+06	4.93327e+06	6.91186e+06	1.28788e+07	1.75308e+07	2.11412e+07	2.07931e+07	1.80778e+07	1.94517e+07	2.4533e+06	159408	2.12302e+06	286008	418173	149480
M355T628	Amodiaquine	355.152	628.5	355.145	20.8361	C20H22ClN3O	[M]+	Quinolines and derivatives	Aminoquinolines and derivatives	C07626		86-42-0	HMDB0014751	BioDeepDB	2	pos	951251	1.10847e+06	470447	845203	88373.4	59803.4	5.43346e+07	2.33501e+07	2.40577e+07	5.50822e+07	2.0862e+07	5.49882e+07	3.22181e+07	3.31569e+07	2.35322e+07	3.6915e+07	3.99754e+07	2.93983e+07
M359T805	Prednisone	359.184	804.6	358.178	3.83091	C21H26O5	[M+H]+	Steroids and steroid derivatives	Hydroxysteroids	C07370		53-03-2	HMDB0014773	BioDeepDB	2	pos	242153	346452	125709	41221.1	19280.7	22306.9	511509	421512	552537	438378	421603	522863	997909	1.12294e+06	944483	967660	1.23378e+06	856670
M347T840_1	21-Deoxycortisol	347.219	839.5	346.214	7.70695	C21H30O4	[M+H]+	Steroids and steroid derivatives	Pregnane steroids	C05497	Lipid metabolism	641-77-0	HMDB0004030	BioDeepDB	2	pos	3.0906e+07	7.17083e+07	2.52018e+07	2.73445e+07	2.4809e+07	3.15968e+07	1.06462e+08	7.65019e+07	6.76683e+07	7.62384e+07	6.0463e+07	8.55633e+07	6.06705e+07	6.06921e+07	7.07358e+07	4.9541e+07	3.9331e+07	4.40712e+07
M348T145	AMP	348.069	145	347.063	3.66594	C10H14N5O7P	[M+H]+	Purine nucleotides	Purine ribonucleotides	C00020	Endocrine and metabolic disease; Drug resistance: antineoplastic; Signal transduction; Sensory system; Endocrine system; Neurodegenerative disease; Metabolism of terpenoids and polyketides; Nucleotide metabolism; Substance dependence; Chemical structure transformation maps; Global and overview maps	61-19-8	HMDB0000045	BioDeepDB	2	pos	2.72166e+09	2.51272e+09	2.28963e+09	2.11953e+09	1.96438e+09	2.10936e+09	6.45402e+08	5.11885e+08	3.25741e+08	5.35294e+08	4.16694e+08	6.12252e+08	2.118e+08	1.78096e+08	2.02086e+08	2.04236e+08	1.84687e+08	2.87393e+08
M351T627	6-Ketoprostaglandin E1	351.215	627	368.22	4.84033	C20H32O6	[M+H-H2O]+	Fatty Acyls	Eicosanoids	C05962	Lipid metabolism; Global and overview maps	67786-53-2	HMDB0004241	BioDeepDB	2	pos	6.17148e+07	6.30609e+07	5.23057e+07	5.73038e+07	3.48736e+07	1.69644e+07	6.8472e+07	5.95028e+07	6.95818e+07	7.69155e+07	7.16277e+07	7.95125e+07	1.09023e+08	8.56762e+07	1.30738e+08	8.51938e+07	1.15759e+08	4.39317e+07
M352T652	Prostaglandin D2	352.226	652.2	352.225	2.55518	C20H32O5	[M]+	Fatty Acyls	Eicosanoids	C00696	Nervous system; Lipid metabolism; Signaling molecules and interaction; Immune disease; Immune system; Infectious disease: parasitic; Global and overview maps	41598-07-6	HMDB0001403	BioDeepDB	2	pos	6.12359e+06	7.53354e+06	6.31063e+06	8.11629e+06	7.22803e+06	7.03387e+06	6.59613e+07	1.3925e+08	1.23172e+08	1.15132e+08	1.23136e+08	4.77514e+07	3.97258e+07	3.72198e+07	4.08108e+07	3.91304e+07	3.38156e+07	3.99223e+07
M353T633	(13E)-11a-Hydroxy-9,15-dioxoprost-13-enoic acid	353.23	633.3	352.225	6.16029	C20H32O5	[M+H]+	Fatty Acyls	Eicosanoids	C04654		22973-19-9	HMDB0001320	BioDeepDB	2	pos	2.0048e+07	1.93305e+07	1.94325e+07	2.08191e+07	2.0759e+07	2.17198e+07	4.29892e+07	8.36415e+06	7.46049e+06	7.86522e+06	6.33221e+06	1.01335e+07	1.37932e+07	1.03759e+07	1.31864e+07	1.60125e+07	1.52002e+07	1.18171e+07
M387T416	4-Hydroxytamoxifen	387.224	416.1	387.22	10.8464	C26H29NO2	[M]+	Stilbenes		C05011	Xenobiotics biodegradation and metabolism	68047-06-3/68392-35-8	HMDB0060530	BioDeepDB	2	pos	1.83002e+07	1.91537e+07	1.53322e+07	1.21308e+07	1.45865e+07	1.15798e+07	2.81232e+07	2.57607e+07	2.38285e+07	2.45928e+07	1.68521e+07	2.9728e+07	4.98252e+06	6.42838e+06	6.57407e+06	7.29676e+06	7.98352e+06	6.07581e+06
M412T800	Fluvastatin	412.198	800.4	411.185	14.3135	C24H26FNO4	[M+H]+	Pyrroles	Substituted pyrroles	C07014	Digestive system	93957-54-1/93957-55-2	HMDB0015227	BioDeepDB	2	pos	1.8874e+08	2.93908e+08	4.22931e+08	3.83977e+08	3.76289e+08	3.76015e+08	1.97161e+07	1.60878e+07	1.63934e+06	1.56497e+07	1.52916e+07	3.02249e+07	539727	887540	440722	899744	439370	1.06e+06
M425T101	Chitobiose	425.18	100.7	424.169	8.93738	C16H28N2O11	[M+H]+	Organooxygen compounds	Carbohydrates and carbohydrate conjugates	C01674	Carbohydrate metabolism; Membrane transport; Global and overview maps	577-76-4/35061-50-8	HMDB0003556	BioDeepDB	2	pos	6.66044e+07	362571	2.36404e+06	277226	2.30802e+07	2.3628e+06	1.15532e+08	1.22823e+08	1.11266e+08	1.10101e+08	1.90849e+08	1.31265e+08	5.41582e+06	6.59357e+07	9.11439e+07	4.98903e+07	9.57805e+07	1.19778e+07
M433T529_2	Cosmosiin	433.11	528.8	432.106	6.87124	C21H20O10	[M+H]+	Flavonoids	Flavonoid glycosides	C04608	Biosynthesis of other secondary metabolites	578-74-5	HMDB0037340	BioDeepDB	2	pos	7.68297e+08	1.58551e+09	1.30775e+09	1.56289e+09	1.45887e+09	1.62743e+09	4.00146e+07	4.5571e+07	1.70949e+07	6.69953e+07	4.84261e+07	7.60495e+06	6.04691e+06	4.09422e+06	6.598e+06	1.05247e+07	4.47944e+06	5.7814e+06
M465T476	Isoquercitrin	465.101	476.4	464.096	4.24854	C21H20O12	[M+H]+	Flavonoids	Flavonoid glycosides	C05623	Biosynthesis of other secondary metabolites; Global and overview maps	482-35-9/21637-25-2	HMDB0037362	BioDeepDB	2	pos	1.09734e+07	1.01065e+07	1.08516e+07	1.05539e+07	1.00014e+07	1.27806e+07	3.09e+06	1.50402e+06	2.67969e+06	1.25053e+06	1.68043e+06	2.2355e+06	1.22648e+06	991274	1.61432e+06	1.01979e+06	1.46954e+06	1.11307e+06
M167T577	Cyromazine	167.107	577.3	166.097	15.1041	C6H10N6	[M+H]+	Triazines	Aminotriazines	C14147	Xenobiotics biodegradation and metabolism; Global and overview maps	66215-27-8	HMDB0029862	MoNA	2	pos	1.14301e+09	1.19428e+09	1.05747e+09	1.3904e+09	1.29462e+09	1.16994e+09	1.05393e+09	1.96408e+09	2.41308e+09	1.75536e+09	2.83531e+09	9.39427e+08	2.18885e+09	2.42854e+09	2.46758e+09	2.7995e+09	2.24511e+09	2.77262e+09
M181T565	Aspirin	181.05	564.7	180.042	2.34189	C9H8O4	[M+H]+	Benzene and substituted derivatives	Benzoic acids and derivatives	C01405	Digestive system	50-78-2	HMDB0001879	MoNA	2	pos	1.56281e+06	1.59588e+06	2.56829e+06	2.0871e+06	2.44657e+06	1.57465e+06	1.46009e+06	1.60228e+06	1.59696e+06	1.46033e+06	1.30336e+06	1.39848e+06	1.25245e+06	6.16708e+06	5.19732e+06	5.7887e+06	5.01874e+06	6.13813e+06
M182T152	Ecgonine methyl ester	182.118	151.8	199.121	24.3469	C10H17NO3	[M+H-H2O]+	Tropane alkaloids		C12448	Chemical structure transformation maps; Biosynthesis of other secondary metabolites; Global and overview maps	7143-09-1	HMDB0006406	MoNA	2	pos	1.18462e+08	6.03389e+07	1.05171e+08	7.31949e+07	5.96327e+07	5.678e+07	7.35187e+07	1.37006e+07	6.66738e+07	5.37345e+07	1.60269e+07	8.62024e+07	4.57203e+07	4.18706e+07	4.65155e+07	5.65553e+07	5.61322e+07	5.27414e+07
M284T654_1	Fenoxycarb	284.128	654.5	301.131	13.4939	C17H19NO4	[M+H-H2O]+			C11078		72490-01-8 / 79127-80-3		BioDeepDB	2	pos	689416	1.25884e+06	591734	728394	1.55484e+06	802444	2.30955e+07	1.21951e+07	688248	9.40567e+06	1.26691e+07	1.92346e+07	201558	440656	87577.1	641599	91870.3	314435
M315T554_2	Clomipramine	315.158	553.6	314.155	12.5411	C19H23ClN2	[M+H]+	Benzazepines	Dibenzazepines	C06918		303-49-1	HMDB0015372	MoNA	2	pos	1.03242e+07	9.30162e+06	1.01419e+06	2.31816e+06	5.7934e+06	3.56107e+06	2.02489e+07	2.62734e+07	2.40069e+06	2.55228e+07	2.38068e+07	2.58748e+07	1.27575e+06	4.30113e+06	4.89387e+06	4.86859e+06	4.25973e+06	3.80743e+06
M139T710	Isophorone	139.112	709.8	138.105	1.61021	C9H14O	[M+H]+	Carbonyl compounds	Ketones	C14743		78-59-1	HMDB0031195	MoNA	2	pos	4.35206e+07	3.30943e+07	3.97105e+07	3.61117e+07	4.20193e+07	4.15888e+07	1.09492e+07	1.86312e+07	1.02174e+07	1.63666e+07	1.13823e+07	1.60226e+07	8.28165e+06	1.86538e+07	6.87503e+06	1.43331e+07	1.08552e+07	1.58566e+07
M192T131_2	Isocitric acid	192.033	131.3	192.027	2.96764	C6H8O7	[M]+	Carboxylic acids and derivatives	Tricarboxylic acids and derivatives	C00311	Cancer: overview; Chemical structure transformation maps; Endocrine system; Carbohydrate metabolism; Energy metabolism; Global and overview maps	320-77-4	HMDB0000193	BioDeepDB	2	pos	3.05261e+06	3.75936e+06	3.59589e+06	3.71625e+06	3.63153e+06	4.10992e+06	877372	736694	609262	977208	657805	882887	330731	396968	348710	347651	406976	341839
M193T776	Jasmonic acid	193.122	776.2	210.126	20.8883	C12H18O3	[M+H-H2O]+	Fatty Acyls	Lineolic acids and derivatives	C08491	Lipid metabolism; Signal transduction; Chemical structure transformation maps; Global and overview maps	59366-47-1/6894-38-8	HMDB0032797	MoNA	2	pos	1.55152e+08	1.91688e+08	2.10612e+08	2.54948e+08	1.84193e+08	3.28328e+07	8.43269e+07	1.93719e+08	5.35143e+07	6.85157e+07	6.69275e+07	9.36643e+07	9.81863e+06	1.68104e+08	4.49298e+07	4.33942e+07	7.57435e+07	1.42336e+07
M259T626	Alternariol	259.06	626.4	258.053	0.67938	C14H10O5	[M+H]+	Coumarins and derivatives		C16838		641-38-3	HMDB0030831	MoNA	2	pos	2.92048e+09	6.72327e+08	2.70065e+09	2.3445e+09	2.44655e+09	3.57538e+09	3.34113e+07	1.1762e+08	3.27984e+07	1.95906e+08	8.92882e+07	3.6348e+08	9.73718e+06	4.0221e+06	3.669e+07	5.00936e+06	7.55217e+06	3.05554e+06
M336T461	Senecionine	336.191	461	335.173	0.0177682	C18H25NO5	[M+H]+			C06176	Chemical structure transformation maps; Biosynthesis of other secondary metabolites; Global and overview maps	130-01-8		BioDeepDB	2	pos	3.98334e+07	2.83558e+07	4.52462e+07	3.54415e+07	3.97753e+07	4.35739e+07	1.538e+07	2.14036e+07	1.22703e+07	1.76437e+07	1.44643e+07	2.085e+07	3.03558e+06	6.34306e+06	2.27765e+06	6.48331e+06	4.53047e+06	1.50692e+07
M449T605	T2 Toxin	449.215	605.1	466.22	5.64095	C24H34O9	[M+H-H2O]+	Prenol lipids	Sesquiterpenoids	C09738		21259-20-1	HMDB0036600	MoNA	2	pos	1.17406e+07	1.27391e+07	1.77389e+07	2.34614e+07	3.81491e+07	4.02364e+07	1.55458e+06	523176	272034	481320	618042	1.87855e+06	1.88421e+06	2.20259e+06	2.36581e+06	305558	1.74813e+06	2.53143e+06
M104T110	Choline	104.107	110.4	104.108	3.20281	C5H14NO	[M+H]+	Organonitrogen compounds	Quaternary ammonium salts	C00114	Cancer: overview; Membrane transport; Nervous system; Digestive system; Lipid metabolism; Amino acid metabolism; Global and overview maps	62-49-7	HMDB0000097	BioDeepDB	2	pos	3.92691e+08	4.21582e+08	4.83087e+08	4.93791e+08	5.30378e+08	5.15914e+08	1.12062e+08	1.12912e+08	1.02472e+08	1.14758e+08	1.09195e+08	1.13987e+08	8.96352e+08	9.76286e+08	9.10751e+08	1.04512e+09	1.04745e+09	1.1055e+09
M126T74	Taurine	125.986	74.2	125.015	0.75217	C2H7NO3S	[M+H]+	Organic sulfonic acids and derivatives	Organosulfonic acids and derivatives	C00245	Membrane transport; Metabolism of other amino acids; Lipid metabolism; Signaling molecules and interaction; Energy metabolism; Global and overview maps	107-35-7	HMDB0000251	BioDeepDB	2	pos	7.98218e+08	8.21478e+08	8.0858e+08	6.78512e+08	5.91061e+08	6.31602e+08	4.93557e+08	3.87646e+08	4.04083e+08	2.48327e+08	4.90395e+08	3.20655e+08	3.11047e+08	2.82819e+08	3.12944e+08	3.48413e+08	2.68643e+08	3.53817e+08
M168T143	Quinolinic acid	168.03	143.3	167.022	1.92823	C7H5NO4	[M+H]+	Pyridines and derivatives	Pyridinecarboxylic acids and derivatives	C03722	Metabolism of cofactors and vitamins; Metabolism of other amino acids; Amino acid metabolism; Chemical structure transformation maps; Global and overview maps	89-00-9	HMDB0000232	BioDeepDB	2	pos	1.67796e+07	1.96212e+07	1.75143e+07	1.11083e+07	1.08058e+07	1.14808e+07	2.10939e+07	1.5993e+07	1.31159e+07	1.61676e+07	1.41458e+07	1.84765e+07	9.66698e+06	1.05201e+07	1.09889e+07	1.23175e+07	1.08593e+07	8.49732e+06
M205T104	O-Acetylcarnitine	205.127	103.6	204.124	20.8457	C9H18NO4	[M+H]+			C02571	Endocrine and metabolic disease	5080-50-2		BioDeepDB	2	pos	5.38109e+08	5.1334e+08	6.34339e+08	6.77325e+08	5.5222e+08	4.36239e+08	5.26882e+07	2.91773e+08	4.25999e+08	2.00327e+08	3.64279e+08	1.42942e+08	2.85546e+08	2.34487e+08	3.30538e+08	2.90244e+08	2.85389e+08	2.97218e+08
M204T122	beta-N-Acetylglucosamine	204.087	122	221.09	20.7461	C8H15NO6	[M+H-H2O]+	Organooxygen compounds	Carbohydrates and carbohydrate conjugates	C03878		14131-68-1/7512-17-6	HMDB0000803	BioDeepDB	2	pos	7.16774e+07	5.54498e+07	3.36864e+07	3.25132e+07	3.78627e+07	2.76788e+07	1.05181e+08	1.22306e+08	1.37075e+08	1.47235e+08	1.68346e+08	1.65745e+08	1.516e+08	1.78483e+08	2.1059e+08	2.33495e+08	2.39284e+08	2.43179e+08
M204T147	N-Acetyl-D-galactosamine	204.087	147.3	221.09	20.7461	C8H15NO6	[M+H-H2O]+			C01132	Carbohydrate metabolism; Membrane transport; Global and overview maps	14215-68-0 1811-31-0/14215-68-0/1811-31-0		BioDeepDB	2	pos	6.50259e+07	5.07438e+07	6.32913e+07	6.77288e+07	7.34315e+07	7.47635e+07	1.34512e+07	3.36122e+06	1.30637e+07	5.9022e+06	5.30473e+06	1.39948e+07	1.10634e+07	9.72096e+06	1.4169e+07	1.05979e+07	1.27596e+07	9.4321e+06
M206T427	Xanthurenic acid	206.045	426.7	205.037	1.08714	C10H7NO4	[M+H]+	Quinolines and derivatives	Quinoline carboxylic acids	C02470	Amino acid metabolism	59-00-7	HMDB0000881	BioDeepDB	2	pos	1.70442e+07	8.98614e+06	1.00816e+07	9.75296e+06	1.0353e+07	8.73643e+06	5.47641e+06	3.43639e+06	2.03889e+06	2.60949e+06	2.69424e+06	3.12937e+06	9.7351e+06	9.02521e+06	9.18529e+06	9.84147e+06	9.41581e+06	9.96307e+06
M247T529	Marmesin	247.097	528.7	246.089	1.2751	C14H14O4	[M+H]+	Coumarins and derivatives	Furanocoumarins	C09276	Chemical structure transformation maps	13849-08-6	HMDB0030786	GNPS	2	pos	1.74098e+07	1.10473e+07	9.43447e+06	9.74863e+06	9.51399e+06	9.89882e+06	4.01211e+06	3.08292e+06	794062	3.02355e+06	2.96333e+06	3.9407e+06	466480	673345	625124	1.10659e+06	631795	1.13588e+06
M104T172	2-Aminoisobutyric acid	104.071	171.5	103.063	0.0435089	C4H9NO2	[M+H]+	Carboxylic acids and derivatives	Amino acids, peptides, and analogues	C03665		62-57-7	HMDB0001906	MoNA	2	pos	2.45081e+07	3.73431e+07	4.27478e+07	4.54133e+07	5.26029e+07	4.91049e+07	3.63668e+07	4.0081e+07	3.07403e+07	2.85836e+07	1.29691e+07	1.04752e+07	3.63842e+07	2.65209e+07	1.92733e+07	1.7401e+07	1.7588e+07	8.93637e+06
M125T486	5-Methylcytosine	125.06	486.3	125.059	7.99617	C5H7N3O	[M]+	Diazines	Pyrimidines and pyrimidine derivatives	C02376	Global and overview maps; Nucleotide metabolism	554-01-8	HMDB0002894	MoNA	2	pos	1.10579e+07	5.43282e+06	8.05048e+06	4.98448e+06	5.25629e+06	5.48701e+06	5.61904e+06	2.04593e+07	2.44921e+07	6.70009e+06	7.80544e+06	2.89017e+07	1.81649e+07	803210	1.77546e+07	3.18385e+07	1.79354e+07	1.451e+07
M130T556	Isoquinoline	130.066	556.5	129.058	10.1794	C9H7N	[M+H]+	Isoquinolines and derivatives		C06323		119-65-3	HMDB0034244	mzCloud	2	pos	7.40974e+07	8.91613e+06	1.65921e+08	6.10344e+07	4.67416e+07	1.81628e+07	1.55561e+07	1.63549e+07	1.51197e+08	1.56368e+07	7.60022e+07	4.02234e+07	1.42635e+07	1.6303e+07	5.45184e+07	4.01599e+07	1.54357e+07	1.69963e+07
M146T392	Acetylcholine	146.118	392.2	146.118	1.36876	C7H16NO2	[M]+	Organonitrogen compounds	Quaternary ammonium salts	C01996	Nervous system; Signal transduction; Sensory system; Endocrine system; Digestive system; Lipid metabolism; Neurodegenerative disease; Signaling molecules and interaction; Substance dependence; Cell motility	51-84-3	HMDB0000895	MoNA	2	pos	4.82976e+07	3.2903e+07	1.40594e+08	1.49784e+08	1.46759e+08	1.51568e+08	4.88744e+08	4.53766e+08	3.21089e+08	4.41539e+08	4.44585e+08	4.86798e+08	2.385e+08	1.94747e+08	2.67909e+08	2.24349e+08	2.35227e+08	2.80686e+08
M146T94	L-Glutamine	146.081	94.4	146.069	0.00802207	C5H10N2O3	[M]+	Carboxylic acids and derivatives	Amino acids, peptides, and analogues	C00064	Cancer: overview; Metabolism of cofactors and vitamins; Chemical structure transformation maps; Membrane transport; Nervous system; Excretory system; Digestive system; Carbohydrate metabolism; Nucleotide metabolism; Translation; Amino acid metabolism; Energy metabolism; Global and overview maps	5959-95-5	HMDB0003423	BioDeepDB	2	pos	1.87109e+07	4.58737e+07	3.06946e+07	2.14e+07	133557	2.00759e+07	2.6188e+08	2.1387e+08	1.23193e+08	1.85467e+08	1.85431e+08	2.28312e+08	3.21873e+07	1.72189e+07	1.96843e+07	2.21938e+07	2.13683e+07	3.96834e+07
M149T462	(E)-3-(4-Hydroxyphenyl)-2-propenal	149.06	462.4	148.052	2.64661	C9H8O2	[M+H]+	Cinnamaldehydes		C05608	Chemical structure transformation maps; Biosynthesis of other secondary metabolites; Global and overview maps	20711-53-9/2538-87-6	HMDB0040986	MoNA	2	pos	9.32818e+06	8.72736e+06	8.53573e+06	9.37992e+06	9.78412e+06	9.44991e+06	1.03507e+07	9.45848e+06	9.38997e+06	9.24116e+06	9.94523e+06	8.48904e+06	9.7153e+06	9.3266e+06	9.2453e+06	9.42317e+06	9.65444e+06	9.77346e+06
M151T472	Thymol	151.112	472.5	150.105	0.158823	C10H14O	[M+H]+	Prenol lipids	Monoterpenoids	C09908		89-83-8	HMDB0001878	MoNA	2	pos	9.4479e+07	7.6213e+07	8.28765e+07	7.86177e+07	7.44675e+07	3.04153e+07	3.90173e+07	3.02175e+07	2.42423e+07	3.55946e+07	3.12717e+07	3.78519e+07	1.85231e+07	5.20553e+07	4.23726e+07	4.6787e+07	4.16633e+07	6.14348e+07
M169T476	Geranic acid	169.123	475.6	168.115	1.73985	C10H16O2	[M+H]+	Prenol lipids	Monoterpenoids	C16461	Global and overview maps; Metabolism of terpenoids and polyketides	459-80-3/4698-08-2	HMDB0036103	MoNA	2	pos	4.07472e+08	4.15502e+08	4.72339e+08	5.42326e+08	5.59983e+08	5.9106e+08	7.5761e+07	6.51822e+07	6.33558e+07	5.39832e+07	6.01261e+07	5.82367e+07	5.0496e+07	1.47388e+07	4.43509e+07	2.40995e+07	2.45004e+07	1.48836e+07
M171T235_2	Levetiracetam	171.113	235.2	170.106	1.73167	C8H14N2O2	[M+H]+	Carboxylic acids and derivatives	Amino acids, peptides, and analogues	C07841		102767-28-2	HMDB0015333	MoNA	2	pos	3.35683e+07	8.98547e+06	8.58479e+06	8.44465e+06	2.58542e+07	8.37896e+06	1.78271e+07	5.25004e+06	1.24862e+07	1.60898e+07	4.4944e+06	5.7701e+06	1.98091e+07	1.12336e+07	2.00505e+07	1.25078e+07	1.15714e+07	2.30892e+07
M183T696	Harman	183.089	696.3	182.084	12.4219	C12H10N2	[M+H]+	Harmala alkaloids		C09209	Chemical structure transformation maps	486-84-0	HMDB0035196	MoNA	2	pos	7.32527e+07	7.12864e+07	6.39388e+07	5.40676e+07	5.36487e+07	5.25572e+07	7.70899e+07	8.027e+07	7.78222e+07	7.96362e+07	8.18385e+07	8.32047e+07	9.37612e+07	8.60336e+07	8.76836e+07	8.64208e+07	8.36257e+07	8.55744e+07
M189T792	Ibuprofen	189.127	791.8	206.131	21.8583	C13H18O2	[M+H-H2O]+	Phenylpropanoic acids		C01588		15687-27-1	HMDB0001925	MoNA	2	pos	1.15921e+07	1.26803e+07	1.23728e+07	1.11731e+07	1.06417e+07	1.16021e+07	2.30395e+07	1.6254e+07	1.36566e+07	1.57524e+07	1.53459e+07	1.61744e+07	1.68131e+07	1.55483e+07	1.88244e+07	1.88859e+07	1.80995e+07	1.8777e+07
M218T257	Propionylcarnitine	218.139	256.5	217.131	2.36506	C10H19NO4	[M+H]+	Fatty Acyls	Fatty acid esters	C03017		17298-37-2	HMDB0000824	MoNA	2	pos	2.22682e+09	2.34206e+09	1.59503e+09	1.57048e+09	1.23134e+09	1.28814e+09	1.50937e+09	1.10549e+09	1.03692e+09	1.23575e+09	9.96188e+08	1.35857e+09	8.95947e+08	7.19194e+08	9.82669e+08	7.67716e+08	8.29708e+08	5.48455e+08
M217T318	beta-Alanyl-L-lysine	217.154	317.9	217.143	0.25153	C9H19N3O3	[M]+	Peptidomimetics	Hybrid peptides	C05341	Metabolism of other amino acids; Global and overview maps		HMDB0060442	BioDeepDB	2	pos	7.25715e+08	6.63179e+08	6.90456e+08	7.28089e+08	8.05909e+08	6.73164e+08	6.61775e+08	6.59898e+08	8.24046e+08	6.68156e+08	7.2199e+08	7.44455e+08	6.51231e+08	6.49284e+08	5.87477e+08	7.77359e+08	7.5415e+08	6.95796e+08
M207T638	Scoparone	207.065	637.9	206.058	0.367034	C11H10O4	[M+H]+	Coumarins and derivatives		C09311		120-08-1	HMDB0030818	MoNA	2	pos	5.81106e+06	6.41172e+06	6.96371e+06	7.13581e+06	5.47383e+06	5.40352e+06	1.50622e+07	1.21307e+07	1.32722e+07	1.61913e+07	1.00988e+07	1.55717e+07	329023	288376	275477	619158	713407	1.55606e+06
M247T599	Matricarin	247.133	599.1	246.126	0.501754	C15H18O3	[M+H]+	Prenol lipids	Terpene lactones	C09394		5989-43-5/17946-87-1	HMDB0035790	MoNA	2	pos	1.11929e+08	9.97978e+07	8.8502e+07	1.18377e+08	1.1859e+08	1.71544e+08	1.11315e+07	4.79038e+06	1.3522e+06	4.97991e+06	3.77358e+06	1.15627e+07	3.03074e+06	2.84751e+06	2.39496e+06	3.53222e+06	2.45195e+06	3.94079e+06
M233T522	Melatonin	233.129	522.5	232.121	1.38979	C13H16N2O2	[M+H]+	Indoles and derivatives	Indoles	C01598	Environmental adaptation; Amino acid metabolism; Global and overview maps; Signaling molecules and interaction	73-31-4/8041-44-9	HMDB0001389	MoNA	2	pos	1.72235e+06	1.28411e+06	1.18543e+06	846962	789759	560748	892754	964849	954937	1.00396e+06	890591	1.23304e+06	1.35644e+06	1.77589e+06	1.79385e+06	1.74002e+06	2.04876e+06	1.26649e+06
M272T815	Luteolinidin	272.068	815.1	271.061	1.19088	C15H11O5	[M+H]+	Flavonoids	Hydroxyflavonoids	C08652		1154-78-5	HMDB0029249	MoNA	2	pos	2.0686e+08	1.69069e+08	1.36118e+08	9.83985e+07	9.64155e+07	1.30588e+08	3.65026e+07	8.81869e+07	1.11859e+07	6.61781e+07	6.45876e+07	4.313e+07	6.29096e+06	8.01554e+06	2.46619e+07	3.39632e+07	4.05374e+06	3.65541e+07
M275T749	Nandrolone	275.201	748.5	274.193	0.45058	C18H26O2	[M+H]+	Steroids and steroid derivatives	Estrane steroids	C07254		434-22-0	HMDB0002725	MoNA	2	pos	5.56825e+07	5.92433e+07	5.37204e+07	5.66492e+07	6.0868e+07	4.57262e+07	5.82456e+07	7.90124e+07	3.4202e+07	4.40484e+07	1.05391e+08	5.64651e+07	4.93023e+07	5.39442e+07	5.37626e+07	4.72766e+07	4.9554e+07	5.56157e+07
M285T577	Morin	285.041	577.5	302.043	18.7131	C15H10O7	[M+H-H2O]+	Flavonoids	Flavones	C10105		480-16-0	HMDB0030796	MoNA	2	pos	2.93159e+07	2.20616e+07	2.18726e+07	1.83172e+07	1.60736e+07	2.7258e+07	7.1389e+07	1.67387e+08	4.88015e+06	7.32804e+06	7.71683e+07	1.25825e+08	1.71067e+07	4.92393e+06	1.76869e+07	1.41267e+07	1.30547e+07	1.09009e+07
M301T798_1	Adrenosterone	301.179	798.4	300.173	0.0047563	C19H24O3	[M+H]+	Steroids and steroid derivatives	Androstane steroids	C05285	Lipid metabolism	382-45-6	HMDB0006772	BioDeepDB	2	pos	1.03055e+08	1.5034e+08	1.30494e+08	9.83652e+07	1.12995e+08	5.98082e+07	5.86335e+07	2.29939e+08	3.25077e+07	2.20914e+08	2.42786e+08	3.14185e+08	2.97677e+06	1.54382e+08	1.39964e+08	1.54932e+08	1.73882e+08	1.43528e+08
M307T103	(-)-Epigallocatechin	307.083	102.7	306.074	4.96283	C15H14O7	[M+H]+	Flavonoids	Flavans	C12136	Biosynthesis of other secondary metabolites; Global and overview maps	970-74-1	HMDB0038361	MoNA	2	pos	7.03866e+08	8.44138e+08	6.45341e+08	4.37909e+08	4.09083e+08	3.78205e+08	6.01429e+08	4.33681e+08	2.57419e+08	5.44292e+08	3.73504e+08	6.33496e+08	1.4737e+08	2.01179e+08	1.81674e+08	2.11739e+08	1.80954e+08	2.12982e+08
M336T517	Isopentenyl adenosine	336.166	516.7	335.159	0.605988	C15H21N5O4	[M+H]+			C16427	Global and overview maps; Metabolism of terpenoids and polyketides	7724-76-7		BioDeepDB	2	pos	6.92633e+06	6.9614e+06	6.14425e+06	3.92046e+06	3.73845e+06	1.18203e+07	3.64499e+07	3.29248e+07	3.04301e+07	3.25798e+07	1.73715e+07	3.51785e+07	1.32667e+07	5.0222e+06	1.75568e+07	9.5367e+06	1.54408e+07	5.25313e+06
M328T711	Himbacine	328.255	710.7	345.267	11.7774	C22H35NO2	[M+H-H2O]+			C10598		6879-74-9		BioDeepDB	2	pos	2.92211e+07	3.02134e+07	3.56993e+07	3.44129e+07	3.4675e+07	3.14911e+07	2.34128e+07	7.69232e+07	4.26245e+07	6.29986e+07	5.1167e+07	2.69732e+07	9.77059e+07	1.32804e+08	1.29219e+08	1.24489e+08	6.65824e+07	1.17448e+08
M468T584	Buprenorphine	468.305	584.4	467.304	12.0323	C29H41NO4	[M+H]+	Phenanthrenes and derivatives		C08007		52485-79-7	HMDB0015057	MoNA	2	pos	1.8322e+06	2.10291e+06	2.11395e+06	2.47581e+06	2.07858e+06	1.82301e+06	2.37621e+06	4.37402e+06	1.17847e+06	4.56484e+06	4.54829e+06	3.33267e+06	2.12652e+06	779019	4.17454e+06	773283	1.98714e+06	2.3646e+06
M100T347	N-Methyl-2-pyrrolidinone	100.076	347.2	99.0684	1.75867	C5H9NO	[M+H]+	Extractables/Leachables; Industrial Chemicals; Textile Chemicals/Auxiliary/Dyes; Excipients/Additives/Colorants; Personal Care Products/Cosmetics		C11118		872-50-4		mzCloud	2	pos	4.96263e+07	5.17313e+07	5.89409e+07	4.14073e+07	4.46135e+07	4.34587e+07	1.65784e+08	1.67737e+08	1.37656e+08	1.60918e+08	1.7616e+08	1.66863e+08	1.45321e+08	1.5941e+08	1.50298e+08	1.6862e+08	1.52121e+08	1.37982e+08
M123T363	4-Hydroxybenzaldehyde	123.044	363.2	122.037	1.00777	C7H6O2	[M+H]+	Organooxygen compounds	Carbonyl compounds	C00633	Chemical structure transformation maps; Xenobiotics biodegradation and metabolism; Global and overview maps	123-08-0	HMDB0011718	mzCloud	2	pos	5.57648e+06	6.56669e+06	5.47328e+06	2.33208e+06	2.68691e+06	2.0792e+06	2.11439e+06	1.70579e+06	1.98664e+06	1.95737e+06	1.43029e+06	2.09809e+06	3.94831e+06	5.75565e+06	4.45109e+06	5.23151e+06	5.4706e+06	5.18194e+06
M127T99	Triacetate lactone	127.039	99.3	126.032	0.000774533	C6H6O3	[M+H]+			C02752		675-10-5		BioDeepDB	2	pos	1.65858e+08	9.80659e+07	1.58689e+08	1.36922e+08	2.02952e+08	1.1043e+08	1.33449e+08	1.84608e+08	1.91647e+08	2.11956e+08	2.08263e+08	2.02292e+08	5.38215e+07	5.27665e+07	5.19727e+07	5.11969e+07	5.04864e+07	5.12237e+07
M139T101	3,4-Dihydroxybenzaldehyde	139.039	101.3	138.032	1.61106	C7H6O3	[M+H]+	Benzene and substituted derivatives	Benzaldehydes	C16700	Chemical structure transformation maps; Biosynthesis of other secondary metabolites	139-85-5	HMDB0059965	mzCloud	2	pos	41829.5	59107.6	54940.2	73240.8	137697	59366.6	209361	223543	261523	161618	102663	110260	395661	614828	516986	509585	494175	488028
M165T485	4-Phenylbutyrate	165.091	485.1	164.084	0.145374	C10H12O2	[M+H]+	Benzene and substituted derivatives		C21793		1821-12-1	HMDB0000543	mzCloud	2	pos	2.64185e+07	2.43427e+07	2.07968e+07	1.98014e+07	1.9441e+07	1.76315e+07	2.4334e+07	1.54112e+07	1.10787e+07	1.15222e+07	1.70222e+07	1.62027e+07	5.12377e+07	5.00793e+07	4.9816e+07	5.83155e+07	6.13122e+07	5.15196e+07
M159T397	1,5-Naphthalenediamine	159.092	396.5	158.084	2.03656	C10H10N2	[M+H]+	Extractables/Leachables; Textile Chemicals/Auxiliary/Dyes; Industrial Chemicals		C19463		2243-62-1		mzCloud	2	pos	4.43827e+06	5.35807e+06	2.96224e+06	970751	1.65108e+06	3.74304e+06	1.67314e+08	1.61964e+08	1.26287e+08	1.68394e+08	1.53719e+08	2.00796e+08	4.73372e+07	3.13409e+07	4.82998e+07	4.71718e+07	5.2972e+07	3.17761e+07
M162T110	L(-)-Carnitine	162.113	110.4	161.105	0.189683	C7H15NO3	[M+H]+	Endogenous Metabolites		D02176				mzCloud	2	pos	8.19068e+07	8.67405e+07	9.83969e+07	9.34174e+07	1.02668e+08	9.61665e+07	9.84422e+06	1.06928e+07	8.96257e+06	9.89611e+06	1.08007e+07	1.06762e+07	2.1777e+07	1.63836e+07	2.18474e+07	2.13229e+07	1.91768e+07	2.23746e+07
M164T288	Etilefrine	164.107	288.4	181.11	27.7578	C10H15NO2	[M+H-H2O]+	Therapeutics/Prescription Drugs; Sports Doping Drugs		D07931				mzCloud	2	pos	5.94834e+07	4.85821e+07	6.11497e+07	5.26585e+07	5.56568e+07	5.95807e+07	1.46202e+07	2.23681e+07	1.31719e+07	1.6747e+07	1.53197e+07	4.37715e+06	1.03082e+07	2.20516e+07	9.15266e+06	2.05651e+07	1.43321e+07	2.16584e+07
M165T185	3,4-Dihydroxyphenylpropanoate	165.055	185.1	182.058	26.2579	C9H10O4	[M+H-H2O]+	Phenylpropanoic acids		C10447	Amino acid metabolism	1078-61-1	HMDB0000423	mzCloud	2	pos	3.16807e+08	3.59287e+08	4.37153e+08	4.28334e+08	2.13315e+08	3.82746e+08	3.64125e+09	3.92591e+09	2.75795e+09	3.31849e+09	4.11328e+09	4.24633e+09	8.29676e+09	7.92449e+09	8.05526e+09	9.09983e+09	9.33252e+09	6.30461e+09
M172T515	Gabapentin	172.133	515.2	171.126	0.00453863	C9H17NO2	[M+H]+			C07018		60142-96-3		BioDeepDB	2	pos	1.12846e+06	1.82385e+06	665922	743906	662873	1.21685e+06	2.56737e+07	1.1548e+07	1.24625e+07	1.00163e+07	1.43094e+07	3.85351e+07	2.06741e+07	2.61562e+07	2.23596e+07	2.2823e+07	2.61255e+07	2.87427e+07
M179T459	Esculetin	179.034	459.1	178.027	2.92681	C9H6O4	[M+H]+	Coumarins and derivatives	Hydroxycoumarins	C09263	Chemical structure transformation maps	305-01-1	HMDB0030819	mzCloud	2	pos	3.71523e+06	3.86024e+06	3.50207e+06	3.61513e+06	2.71659e+06	3.02499e+06	2.81849e+06	1.44547e+06	2.63879e+06	1.45431e+06	2.20112e+06	2.19299e+06	2.29981e+07	1.61748e+07	1.97953e+07	1.71773e+07	1.20991e+07	1.77687e+07
M189T364	Glycyl-leucine	189.123	364.1	188.116	0.126901	C8H16N2O3	[M+H]+	Carboxylic acids and derivatives	Amino acids, peptides, and analogues	C02155		869-19-2	HMDB0000759	mzCloud	2	pos	3.76182e+08	1.05205e+08	6.41175e+08	6.48477e+08	8.80005e+08	3.21875e+07	2.37464e+09	1.93743e+09	1.26039e+09	2.2723e+09	3.92105e+09	1.50027e+09	1.68934e+08	1.01808e+08	8.65245e+07	2.95671e+07	3.77175e+07	9.16861e+06
M192T522	5-Hydroxyindoleacetate	192.066	521.8	191.058	1.16627	C10H9NO3	[M+H]+	Indoles and derivatives	Indolyl carboxylic acids and derivatives	C05635	Amino acid metabolism; Nervous system; Global and overview maps	54-16-0	HMDB0000763	mzCloud	2	pos	8.05881e+06	2.20153e+07	2.18718e+07	9.48751e+06	2.34688e+07	2.68793e+07	9.9431e+07	1.77359e+08	3.08108e+08	9.70562e+07	7.3117e+06	5.09791e+07	4.19919e+06	9.92598e+06	1.18015e+07	2.8195e+06	7.12763e+06	6.41892e+06
M192T407	N,N-Diethyl-m-toluamide	192.138	406.5	191.131	0.645368	C12H17NO	[M+H]+	Pesticides/Herbicides		C10935		134-62-3		mzCloud	2	pos	6.61033e+06	6.09898e+06	7.58254e+06	4.4709e+06	4.85748e+06	5.0508e+06	1.60769e+06	1.23318e+06	756628	783942	992574	974421	1.2993e+06	1.33267e+06	1.19375e+06	1.50713e+06	659023	746762
M206T182	Pantothenol	206.139	182.3	205.131	2.05686	C9H19NO4	[M+H]+	Fatty Acyls	Fatty amides	C05944	Metabolism of cofactors and vitamins	81-13-0	HMDB0004231	mzCloud	2	pos	3.65856e+07	3.10185e+07	3.0636e+07	3.34495e+07	3.12044e+07	3.19159e+07	2.19966e+07	2.70482e+07	3.3122e+07	3.0764e+07	2.52144e+07	2.69646e+07	717547	66957.4	507953	261573	33142.3	59619.4
M235T776	Polygodial	235.169	776.2	234.162	0.748398	C15H22O2	[M+H]+	Endogenous Metabolites		C09712		6754-20-7		mzCloud	2	pos	4.12494e+07	3.7883e+07	3.90564e+07	4.14198e+07	3.96807e+07	4.34145e+07	2.16271e+07	2.94435e+07	2.28866e+07	1.91621e+07	2.31086e+07	2.23408e+07	2.8764e+07	4.89065e+07	4.56117e+07	4.40849e+07	2.29976e+07	4.67896e+07
M272T784	Pelargonidin	272.064	784.4	271.061	14.6142	C15H11O5	[M+H]+	Endogenous Metabolites		C05904	Biosynthesis of other secondary metabolites; Global and overview maps	c("134-04-3", "7690-51-9")		mzCloud	2	pos	1.63048e+08	1.37446e+08	1.03187e+08	2.744e+07	2.61313e+07	2.72901e+07	4.50614e+08	5.91423e+08	4.80529e+08	5.52185e+08	4.80807e+08	6.05565e+08	8.06192e+07	9.02045e+07	1.154e+08	1.21804e+08	1.40058e+08	1.31038e+08
M257T766	Isoliquiritigenin	257.083	766	256.074	9.42885	C15H12O4	[M+H]+	Linear 1,3-diarylpropanoids	Chalcones and dihydrochalcones	C08650	Chemical structure transformation maps; Biosynthesis of other secondary metabolites; Global and overview maps	961-29-5	HMDB0037316	mzCloud	2	pos	3.79524e+07	4.34941e+07	5.03856e+07	1.06614e+07	1.6332e+07	1.59639e+07	4.84131e+07	1.00268e+07	1.34408e+07	1.42949e+07	2.00005e+07	2.08229e+07	2.02266e+06	230397	305436	199518	854167	8.71156e+06
M279T778	(9Z,11E,13E)-Octadecatrienoic acid	279.232	778.2	278.225	0.988427	C18H30O2	[M+H]+			C08315		506-23-0		mzCloud	2	pos	1.8341e+08	1.90281e+08	1.60396e+08	2.10988e+08	2.33923e+08	2.83085e+08	3.00403e+07	2.57026e+07	2.70985e+07	2.1391e+07	2.45303e+07	2.19062e+07	7.33614e+07	4.9375e+07	5.03475e+07	4.35826e+07	5.09992e+07	1.47315e+08
M280T755	Stearolic acid	280.236	755.2	280.24	16.4148	C18H32O2	[M]+	Endogenous Metabolites; Natural Products/Medicines		C08459		506-24-1		mzCloud	2	pos	3.57708e+07	2.60937e+07	2.75252e+07	3.34557e+07	3.91413e+07	3.99731e+07	818168	1.59862e+06	1.05913e+06	1.28283e+06	1.30898e+06	836703	2.41532e+06	2.1166e+06	2.9973e+06	3.3721e+06	2.15584e+06	5.07286e+06
M298T324	N7-Methylguanosine	298.114	324.2	298.115	4.02531	C11H16N5O5	[M]+	Purine nucleosides		C20674		20244-86-4	HMDB0001107	mzCloud	2	pos	5.06578e+07	1.82592e+07	2.10794e+07	1.29245e+07	3.37337e+07	3.50433e+07	1.68449e+08	1.57348e+08	1.4309e+08	1.79977e+08	1.6044e+08	2.33462e+08	1.05042e+08	1.75594e+08	1.45779e+08	1.65926e+08	1.71031e+08	1.53474e+08
M285T748	Retinal	285.218	748.5	284.214	10.7847	C20H28O	[M+H]+	Prenol lipids	Retinoids	C00376	Metabolism of cofactors and vitamins; Sensory system; Global and overview maps; Digestive system	116-31-4	HMDB0001358	mzCloud	2	pos	9.34281e+06	1.44561e+07	1.38261e+07	7.82063e+06	7.73573e+06	8.97997e+06	2.86998e+07	2.92681e+07	4.57268e+07	2.93216e+07	3.09117e+07	2.9178e+07	3.12474e+07	3.23683e+07	3.0972e+07	3.18307e+07	3.26486e+07	2.99986e+07
M319T625	Chlorpromazine	319.116	624.7	318.096	26.5311	C17H19ClN2S	[M+H]+	Benzothiazines	Phenothiazines	C06906		50-53-3	HMDB0014620	BioDeepDB	2	pos	2.78252e+08	2.54095e+08	2.32976e+08	1.75057e+08	1.42322e+08	1.84072e+08	5.66453e+07	4.77463e+07	3.06873e+07	8.04622e+07	3.47487e+07	8.77046e+07	5.19742e+06	4.69359e+06	1.05428e+07	5.59558e+06	9.36734e+06	6.29785e+06
M315T833	12,13-DHOME	315.252	833.2	314.246	3.09594	C18H34O4	[M+H]+	Fatty Acyls	Fatty acids and conjugates	C14829	Lipid metabolism		HMDB0004705	mzCloud	2	pos	2.23794e+07	5.41009e+06	2.33338e+07	2.56036e+07	2.3795e+07	2.66417e+07	669139	872244	2.02286e+06	337446	944265	1.17339e+06	1.19658e+07	890436	1.56659e+07	1.28514e+06	1.93495e+06	1.25291e+06
M317T543	Rhamnetin	317.066	543.3	316.058	0.706478	C16H12O7	[M+H]+	Endogenous Metabolites; Excipients/Additives/Colorants; Natural Products/Medicines		C10176		90-19-7		mzCloud	2	pos	4.85452e+07	5.8092e+07	5.11223e+07	6.72653e+07	6.82082e+07	5.99439e+07	2.32166e+06	1.86483e+06	1.27269e+06	1.87723e+06	1.5027e+06	2.53124e+06	1.19517e+06	825211	2.9053e+06	1.0312e+06	834632	3.77525e+06
M337T679	4-Chloro-17alpha-methyl-17beta-hydroxy-4-androsten-3-one	337.191	678.9	336.186	6.45332	C20H29ClO2	[M+H]+	Drugs of Abuse/Illegal Drugs; Sports Doping Drugs		C15358				mzCloud	2	pos	4.75203e+08	8.39792e+07	3.75818e+08	8.93516e+07	3.65259e+08	3.72684e+08	1.18095e+08	1.34618e+08	3.56232e+07	5.12552e+07	5.05375e+07	1.44869e+08	1.26714e+07	3.69101e+07	1.4317e+07	3.50992e+07	2.95111e+07	6.63074e+07
M326T709	10-Nitrolinoleic acid	326.241	709.1	325.225	25.2084	C18H31NO4	[M+H]+	Fatty Acyls	Lineolic acids and derivatives	C13800		774603-04-2	HMDB0005049	mzCloud	2	pos	1.00303e+08	8.83926e+07	8.62563e+07	7.5045e+07	8.29729e+07	7.74147e+07	8.70684e+07	1.10169e+08	9.1925e+07	1.10659e+08	1.0476e+08	1.01037e+08	4.2112e+07	2.48978e+07	4.05241e+07	2.4914e+07	3.39811e+07	1.97927e+07
M333T717	Andrographolide	333.207	717.1	350.209	15.1077	C20H30O5	[M+H-H2O]+	Endogenous Metabolites; Natural Products/Medicines		C20214		5508-58-7		mzCloud	2	pos	7.92271e+06	1.31232e+07	1.48508e+07	9.54272e+06	1.57236e+07	1.30563e+07	1.92812e+06	7.90318e+06	1.18089e+06	1.52772e+06	1.34053e+06	1.21206e+06	1.86465e+07	89305.6	3.77775e+07	265969	1.2916e+06	6.33889e+06
M356T706	(4Z,7Z,10Z,13Z,16Z,19Z)-Docosahexaenoic acid ethyl ester	356.279	706.2	356.272	21.5269	C24H36O2	[M]+			C16185		81926-94-5		mzCloud	2	pos	1.95272e+08	1.10441e+08	1.20468e+08	2.60296e+07	1.40659e+08	8.62704e+07	2.38456e+08	2.6436e+08	2.09805e+08	3.17821e+08	3.17366e+08	3.38022e+08	4.52171e+08	4.73392e+08	5.20964e+08	5.09843e+08	4.68514e+08	5.22517e+08
M373T786	Biocytin	373.198	785.9	372.183	20.6968	C16H28N4O4S	[M+H]+	Carboxylic acids and derivatives	Amino acids, peptides, and analogues	C05552	Metabolism of cofactors and vitamins; Global and overview maps; Digestive system	576-19-2	HMDB0003134	mzCloud	2	pos	5.76057e+06	6.9005e+06	6.72195e+06	1.92433e+07	1.60164e+07	6.71611e+06	4.19023e+06	4.7367e+06	4.30741e+06	4.88337e+06	2.21044e+06	3.16975e+06	2.33204e+06	2.02402e+06	2.62603e+06	3.02354e+06	2.16296e+06	4.2703e+06
M370T577	6-Keto-prostaglandin F1a	370.228	577	370.236	20.798	C20H34O6	[M]+	Fatty Acyls	Eicosanoids	C05961	Lipid metabolism; Global and overview maps	58962-34-8	HMDB0002886	BioDeepDB	2	pos	2.15818e+07	2.19935e+07	1.86748e+07	2.29743e+07	2.23729e+07	2.18629e+07	6.05664e+06	1.33816e+07	9.64764e+06	1.14263e+07	8.85399e+06	1.26591e+07	8.54391e+06	2.82105e+06	6.88333e+06	8.13256e+06	1.01312e+07	1.20462e+07
M410T682	Trimipramine maleate	410.216	681.5	410.221	11.2136	C20H26N2. C4H4O4	[M]+	Therapeutics/Prescription Drugs		C14029		521-78-8		mzCloud	2	pos	1.90073e+06	1.40534e+06	3.59773e+06	6.72484e+06	2.60873e+06	2.61655e+06	87042.6	58245.1	10912.3	45106.8	16821.5	32668.1	2.1374e+06	4.84308e+06	3.51202e+06	4.64986e+06	3.27091e+06	5.43036e+06
M595T496_2	Kaempferol-3-O-rutinoside	595.174	496.2	594.159	13.3138	C27H30O15	[M+H]+			C21833	Biosynthesis of other secondary metabolites; Global and overview maps	17650-84-9		mzCloud	2	pos	1.5982e+07	1.6427e+07	2.14213e+07	1.67629e+07	2.06162e+07	1.90831e+07	3.92686e+07	3.41196e+07	3.24915e+07	3.2925e+07	2.90708e+07	1.96409e+07	1.20546e+07	9.74823e+06	1.58904e+07	1.28887e+07	1.3554e+07	2.6273e+06
M101T312	5-Valerolactone	101.06	312.2	100.052	2.21651	C5H8O2	[M+H]+			C02240		542-28-9		BioDeepDB	2	pos	8.26348e+06	6.45356e+06	1.64059e+06	6.96547e+06	1.67899e+06	6.51904e+06	5.24805e+06	7.66488e+06	7.07689e+06	7.12415e+06	6.19195e+06	8.07539e+06	1.3457e+06	1.44694e+06	1.44142e+06	6.71159e+06	1.58332e+06	1.39341e+06
M102T74_2	(R)-Methylmalonate semialdehyde	102.022	74	102.032	5.78931	C4H6O3	[M]+			C21030				BioDeepDB	2	pos	7.61611e+07	8.08766e+07	6.3971e+07	7.07224e+07	7.26009e+07	7.37529e+07	4.61265e+07	6.19852e+06	1.21654e+07	6.9551e+06	6.42817e+06	4.88374e+07	5.03066e+06	4.16833e+06	3.65609e+06	3.76952e+06	3.41843e+06	3.2672e+06
M104T140	2-Hydroxybutyric acid	104.053	140.1	104.047	3.73711	C4H8O3	[M]+	Hydroxy acids and derivatives	Alpha hydroxy acids and derivatives	C05984	Carbohydrate metabolism	600-15-7 / 3347-90-8	HMDB0000008	BioDeepDB	2	pos	3.00637e+08	3.91903e+08	4.53902e+08	3.83575e+09	4.53729e+08	4.08165e+09	5.17953e+08	4.92305e+08	4.23187e+08	4.42212e+08	3.48928e+08	4.26423e+08	2.49767e+08	2.74663e+08	2.51279e+08	3.98621e+08	1.50561e+08	3.00505e+08
M105T93	3-Methylthiopropanamine	105.055	92.9	105.061	4.18135	C4H11NS	[M]+			C03354		4104-45-4		BioDeepDB	2	pos	3.92018e+07	4.91755e+07	5.60984e+07	5.54971e+07	5.68676e+07	5.35373e+07	4.17159e+07	4.3537e+07	4.50809e+07	3.9554e+07	4.22009e+07	3.72284e+07	9.47298e+07	5.28962e+07	4.72981e+07	4.54117e+07	4.04962e+07	9.01365e+07
M105T378	2-Phenylethanol	105.07	377.8	122.073	0.0254036	C8H10O	[M+H-H2O]+	Benzene and substituted derivatives		C05853	Amino acid metabolism	60-12-8	HMDB0033944	BioDeepDB	2	pos	3.14773e+08	5.04151e+08	1.36377e+09	2.37827e+09	3.2628e+09	3.41021e+09	5.35356e+09	2.65081e+09	9.8681e+08	1.05761e+09	1.01423e+09	3.91389e+08	1.31416e+09	8.71916e+08	6.02279e+08	5.82114e+08	3.22355e+08	8.17594e+08
M111T90	5-Methyl-2-furancarboxaldehyde	111.044	90.1	110.037	0.0191301	C6H6O2	[M+H]+	Carbonyl compounds	Aldehydes	C11115		620-02-0	HMDB0033002	BioDeepDB	2	pos	3.56371e+08	3.34083e+08	3.53702e+08	3.31521e+08	3.16922e+08	3.28986e+08	1.20979e+08	1.35655e+08	1.07013e+08	1.29982e+08	9.34796e+07	1.3604e+08	5.35338e+07	1.94083e+08	1.6256e+08	2.11582e+08	1.56563e+08	2.85629e+08
M113T428	3-Methyl-2-oxovaleric acid	113.06	428.5	130.063	0.201452	C6H10O3	[M+H-H2O]+	Keto acids and derivatives	Short-chain keto acids and derivatives	C03465		1460-34-0	HMDB0000491	BioDeepDB	2	pos	403341	319329	435700	418853	457851	400330	4.96654e+06	3.27036e+06	652069	649734	4.45381e+06	3.05083e+06	8.65053e+06	6.28974e+06	1.87965e+07	8.1861e+06	1.80642e+07	8.21663e+06
M114T150	1-Pyrroline-2-carboxylic acid	114.055	149.8	113.048	0.666346	C5H7NO2	[M+H]+	Pyrrolines		C03564	Amino acid metabolism	2139-03-9	HMDB0006875	BioDeepDB	2	pos	1.33658e+08	1.2804e+08	1.27589e+08	1.11612e+08	1.0162e+08	1.0991e+08	1.04953e+08	9.19555e+06	2.40309e+07	6.81876e+07	7.20744e+07	1.78304e+08	1.03168e+08	1.00736e+08	9.33621e+07	1.28716e+08	1.55787e+08	1.50073e+08
M114T101	1-Pyrroline-5-carboxylic acid	114.055	101	113.048	0.931995	C5H7NO2	[M+H]+	Carboxylic acids and derivatives	Amino acids, peptides, and analogues	C04322		2906-39-0	HMDB0001301	BioDeepDB	2	pos	9.89295e+07	9.75332e+07	1.01148e+08	9.86331e+07	8.94106e+07	9.45018e+07	9.12504e+07	1.05809e+08	1.12158e+08	1.14025e+08	9.63208e+07	1.02338e+08	1.04022e+08	9.97305e+07	9.65131e+07	1.07841e+08	1.17717e+08	9.24728e+07
M115T303	Dihydrouracil	115.039	303.4	114.043	0.00148556	C4H6N2O2	[M+H]+	Diazines	Pyrimidines and pyrimidine derivatives	C00429	Metabolism of cofactors and vitamins; Metabolism of other amino acids; Global and overview maps; Nucleotide metabolism	504-07-4	HMDB0000076	BioDeepDB	2	pos	1.65773e+08	1.86994e+08	1.93456e+08	1.46854e+08	1.18461e+08	1.42684e+08	2.01457e+08	1.37422e+08	5.16307e+07	6.89118e+07	1.22353e+08	1.66223e+08	9.04696e+06	1.935e+07	2.97437e+06	2.0917e+07	2.57199e+06	2.49156e+07
M118T776	Indole	118.065	776.1	117.058	0.311164	C8H7N	[M+H]+	Indoles and derivatives	Indoles	C00463	Amino acid metabolism; Biosynthesis of other secondary metabolites; Global and overview maps; Digestive system	120-72-9	HMDB0000738	BioDeepDB	2	pos	2.24255e+07	2.31844e+07	2.65888e+07	2.82185e+07	3.00983e+07	2.94224e+07	1.33912e+07	1.08072e+07	1.01607e+07	1.03935e+07	1.02805e+07	1.03627e+07	1.25199e+07	1.23307e+07	1.2204e+07	1.19288e+07	1.15896e+07	3.51532e+06
M119T106	L-2,4-diaminobutyric acid	119.09	105.5	118.074	1.2441	C4H10N2O2	[M+H]+	Carboxylic acids and derivatives	Amino acids, peptides, and analogues	C03283	Amino acid metabolism; Global and overview maps	1758-80-1	HMDB0006284	BioDeepDB	2	pos	7.17783e+07	9.02825e+07	6.89031e+07	5.39098e+07	3.91417e+07	5.4916e+07	2.85358e+07	1.76096e+07	4.74809e+07	4.43277e+07	4.22908e+07	2.56808e+07	4.33437e+07	2.28296e+07	2.81385e+07	2.70979e+07	2.96704e+07	2.44027e+07
M119T185	2-Methylserine	119.049	185.1	119.058	0.642856	C4H9NO3	[M]+			C02115		5424-29-3		BioDeepDB	2	pos	2.74312e+08	2.74139e+08	2.8619e+08	3.16193e+08	3.11913e+08	3.19184e+08	5.64127e+07	5.08649e+07	3.49026e+07	5.07745e+07	4.66853e+07	5.86548e+07	3.63463e+07	3.10596e+07	3.50834e+07	4.36103e+07	3.25181e+07	4.64102e+07
M122T576	4-Methylbenzyl alcohol	122.068	575.6	122.073	0.0790592	C8H10O	[M]+	Benzene and substituted derivatives	Benzyl alcohols	C06757	Xenobiotics biodegradation and metabolism; Global and overview maps	589-18-4	HMDB0041609	BioDeepDB	2	pos	1.9114e+07	4.31524e+06	1.66338e+07	2.44953e+07	3.35637e+06	3.3429e+06	1.96489e+07	1.87911e+07	2.86864e+06	8.06267e+06	1.21998e+07	1.47095e+07	195336	2.19857e+06	135874	3.86723e+06	136921	414468
M123T448	2-Hydroxybenzaldehyde	123.044	447.8	122.037	0.00594277	C7H6O2	[M+H]+	Benzene and substituted derivatives	Benzaldehydes	C06202	Chemical structure transformation maps; Xenobiotics biodegradation and metabolism; Global and overview maps	90-02-8	HMDB0034170	BioDeepDB	2	pos	1.02981e+06	1.74141e+06	77887.6	79041.5	1.91331e+06	1.71365e+06	712588	129773	126050	572800	37992.3	40740.3	117692	191329	119853	117399	73855.5	68316.8
M123T93	Erythritol	123.066	93.3	122.058	2.23377	C4H10O4	[M+H]+			C00503	Membrane transport	149-32-6		BioDeepDB	2	pos	1.0123e+07	4.87835e+06	4.6438e+06	1.72011e+07	2.02199e+07	4.16835e+06	2.22047e+07	2.57827e+07	2.47339e+07	2.23601e+07	1.8567e+07	1.89171e+07	5.67028e+07	4.34513e+07	5.85326e+07	4.96041e+07	4.71214e+07	6.649e+07
M126T71	Aminohydroquinone	126.054	71.3	125.048	6.9494	C6H7NO2	[M+H]+			C14604	Xenobiotics biodegradation and metabolism; Global and overview maps			BioDeepDB	2	pos	1.0357e+08	1.21409e+08	1.36627e+08	1.36763e+08	9.68505e+07	9.7896e+07	8.93201e+07	5.98644e+07	4.31768e+07	1.45237e+08	5.83887e+07	1.49806e+08	5.03392e+07	6.27796e+07	4.18736e+07	6.03114e+07	4.42486e+07	5.7472e+07
M127T285	1,2,3-Trihydroxybenzene	127.039	285.1	126.032	0.0037524	C6H6O3	[M+H]+	Benzene and substituted derivatives	Phenols and derivatives	C01108	Xenobiotics biodegradation and metabolism; Global and overview maps; Target-based classification: Enzymes	87-66-1	HMDB0013674	BioDeepDB	2	pos	7.21758e+06	3.16055e+06	5.90201e+06	3.60428e+06	7.0659e+06	1.93216e+06	1.35109e+07	1.79993e+07	5.19718e+07	1.47268e+07	3.2847e+07	1.3012e+07	2.85733e+08	1.94875e+08	2.56783e+08	2.53415e+08	2.24392e+08	1.61871e+08
M130T74_2	Mesaconate	130.017	74.1	130.027	0.0131443	C5H6O4	[M]+			C01732	Carbohydrate metabolism; Global and overview maps	498-24-8		BioDeepDB	2	pos	2.46631e+08	2.85505e+08	2.98268e+08	5.48397e+08	6.66219e+08	6.06087e+08	2.57253e+07	1.26539e+08	1.0882e+08	1.1901e+08	1.14166e+08	9.44928e+07	9.40625e+07	8.50126e+07	1.24914e+08	1.07496e+08	9.67776e+07	9.51821e+07
M131T334	2,5-Dioxopentanoate	131.049	333.7	130.027	18.2072	C5H6O4	[M+H]+	Keto acids and derivatives	Short-chain keto acids and derivatives	C00433	Carbohydrate metabolism; Amino acid metabolism; Global and overview maps		HMDB0060365	BioDeepDB	2	pos	7.66621e+07	6.18921e+07	6.18148e+07	4.10925e+07	6.14394e+07	4.91861e+07	9.36833e+06	1.17764e+07	1.3349e+07	1.28462e+07	1.15667e+07	1.46379e+07	1.47086e+07	1.52207e+07	1.5336e+07	1.6466e+07	1.60426e+07	1.71569e+07
M131T88	L-Glutamic gamma-semialdehyde	131.053	88.4	131.058	0.0439647	C5H9NO3	[M]+	Carboxylic acids and derivatives	Amino acids, peptides, and analogues	C01165	Amino acid metabolism; Biosynthesis of other secondary metabolites; Global and overview maps	496-92-4	HMDB0002104	BioDeepDB	2	pos	6.74144e+07	4.79081e+07	2.70827e+07	1.84821e+07	1.30133e+07	1.39705e+07	1.58742e+06	1.7293e+06	1.46702e+06	4.12695e+06	2.65143e+06	2.3061e+06	6.66704e+06	7.94387e+06	6.3705e+06	9.01111e+06	4.70964e+06	2.14867e+07
M131T202	5-Amino-2-oxopentanoic acid	131.07	202.4	131.058	0.380507	C5H9NO3	[M]+	Keto acids and derivatives	Short-chain keto acids and derivatives	C01110	Amino acid metabolism; Global and overview maps		HMDB0006272	BioDeepDB	2	pos	1.76927e+07	5.39877e+06	1.40549e+07	9.95938e+06	1.26347e+07	1.15572e+07	1.84875e+07	1.77072e+07	2.15489e+07	2.29379e+07	2.09266e+07	1.89006e+07	2.28297e+07	2.36421e+07	2.52768e+07	3.02517e+07	3.08378e+07	2.90179e+07
M132T429	Beta-Leucine	132.101	429.1	131.095	10.35	C6H13NO2	[M+H]+	Carboxylic acids and derivatives	Amino acids, peptides, and analogues	C02486		5699-54-7	HMDB0003640	BioDeepDB	2	pos	2.72787e+08	2.47981e+08	1.77291e+08	1.95031e+08	1.55842e+08	1.98832e+08	4.38065e+07	1.35237e+08	1.19268e+08	3.5032e+07	1.31883e+08	5.19403e+07	6.04612e+07	7.57736e+07	9.38708e+07	9.27562e+07	1.24966e+08	8.04096e+07
M131T101_3	N-Acetylputrescine	131.118	100.6	130.111	0.0115549	C6H14N2O	[M+H]+	Carboximidic acids and derivatives	Carboximidic acids	C02714	Amino acid metabolism; Global and overview maps	18233-70-0 / 5699-41-2	HMDB0002064	BioDeepDB	2	pos	2.61776e+08	2.59705e+08	2.93502e+08	2.5587e+08	2.23675e+08	2.96048e+08	8.92216e+07	1.02161e+08	6.97227e+07	7.25623e+07	8.93743e+07	9.50493e+07	3.5399e+07	1.47584e+08	1.00112e+08	1.64908e+08	1.06628e+08	1.98017e+08
M132T100	Aminocaproic acid	132.102	99.7	131.095	0.180747	C6H13NO2	[M+H]+	Fatty Acyls	Fatty acids and conjugates	C02378	Xenobiotics biodegradation and metabolism; Global and overview maps	60-32-2 / 1319-82-0	HMDB0001901	BioDeepDB	2	pos	2.79165e+08	3.79625e+08	1.54612e+09	1.77125e+08	5.96784e+08	1.88517e+08	1.67163e+08	6.41199e+07	1.31023e+07	9.59482e+07	1.16746e+07	1.04854e+08	1.21777e+07	4.89529e+07	1.14235e+07	9.44546e+07	1.08802e+07	5.93967e+07
M133T140	5,6-Dihydro-5-fluorouracil	133.032	140.2	132.034	0.00680574	C4H5FN2O2	[M+H]+	Diazines	Pyrimidines and pyrimidine derivatives	C16630	Xenobiotics biodegradation and metabolism	696-06-0	HMDB0060402	BioDeepDB	2	pos	7.61218e+07	2.22623e+07	2.12047e+07	2.0025e+07	1.81389e+07	1.79539e+07	4.97713e+08	6.05386e+08	9.14661e+07	4.63471e+08	7.27372e+08	4.78256e+08	3.94294e+09	2.45759e+09	8.001e+08	2.68541e+09	3.6324e+09	2.34603e+09
M151T375	2-Methoxy-4-vinylphenol	151.076	375	150.068	0.250321	C9H10O2	[M+H]+	Phenols	Methoxyphenols	C17883		7786-61-0	HMDB0013744	BioDeepDB	2	pos	7.84546e+06	8.68785e+06	7.69811e+06	4.17531e+06	4.42597e+06	3.62726e+06	3.3129e+06	2.4679e+06	2.87084e+06	2.89956e+06	2.27858e+06	2.59798e+06	3.02966e+06	4.48603e+06	3.57742e+06	3.90433e+06	4.29771e+06	3.52522e+06
M135T776_1	Chavicol	135.081	775.9	134.073	0.0661657	C9H10O	[M+H]+	Phenols	1-hydroxy-2-unsubstituted benzenoids	C16930	Biosynthesis of other secondary metabolites	501-92-8	HMDB0034107	BioDeepDB	2	pos	9.75227e+07	1.01417e+08	8.18259e+07	9.46288e+07	8.11717e+07	6.64922e+07	1.44306e+07	2.04256e+07	2.60838e+07	2.16753e+07	2.549e+07	1.77847e+07	2.51006e+07	3.00099e+07	2.14462e+07	2.56007e+07	1.89863e+07	2.47465e+07
M155T86	Imidazol-5-yl-pyruvate	155.043	85.9	154.038	0.551289	C6H6N2O3	[M+H]+			C03277	Amino acid metabolism; Global and overview maps			BioDeepDB	2	pos	8.72579e+07	7.1197e+07	5.69115e+07	5.5458e+07	4.71479e+07	5.30251e+07	2.63771e+07	2.92234e+07	3.51621e+07	2.88557e+07	2.65477e+07	3.14986e+07	1.03183e+08	8.11836e+07	1.0569e+08	8.97605e+07	1.17688e+08	6.72211e+07
M137T299	allopurinol	137.046	299.4	136.039	0.000164142	C5H4N4O	[M+H]+			C06816		315-30-0		BioDeepDB	2	pos	3.44631e+07	4.84096e+07	5.93726e+07	1.13296e+08	7.63173e+07	7.48358e+07	1.06964e+07	9.32672e+06	1.043e+07	8.79952e+06	9.72863e+06	8.92746e+06	2.30199e+07	1.10798e+07	1.02646e+07	2.5318e+07	1.46892e+07	1.68905e+07
M140T782	Acetylphosphate	139.988	782.1	139.988	1.39544	C2H5O5P	[M]+	Organic phosphoric acids and derivatives	Phosphate esters	C00227	Carbohydrate metabolism; Energy metabolism; Metabolism of other amino acids; Global and overview maps	590-54-5	HMDB0001494	BioDeepDB	2	pos	2.38979e+06	7.17676e+06	7.6673e+06	2.71973e+06	6.24783e+06	6.40497e+06	4.9205e+06	209972	6.09519e+06	3.14485e+06	7.54276e+06	7.83353e+06	6.23937e+06	6.37331e+06	6.81025e+06	6.82109e+06	3.90351e+06	2.80671e+06
M142T74_1	5-Methylbarbiturate	142.035	73.9	142.038	18.3053	C5H6N2O3	[M]+			C05281	Global and overview maps; Nucleotide metabolism	2417-22-3		BioDeepDB	2	pos	4.62163e+07	2.33521e+07	4.84184e+07	3.01809e+07	3.44071e+07	1.81794e+07	4.27211e+07	3.76892e+07	3.33878e+07	2.29251e+07	4.0295e+07	2.34465e+07	3.32746e+07	3.41619e+07	4.64131e+07	6.1754e+07	2.96835e+07	3.75186e+07
M143T152	trans-trans-Muconic acid	143.034	151.8	142.027	0.00848005	C6H6O4	[M+H]+	Fatty Acyls	Fatty acids and conjugates	C02480	Xenobiotics biodegradation and metabolism; Global and overview maps	3588-17-8 / 505-70-4 / 1119-72-8	HMDB0002349	BioDeepDB	2	pos	8.33995e+07	7.91171e+07	7.13302e+07	5.90419e+07	5.98832e+07	6.92595e+07	1.52604e+07	2.64764e+07	3.99267e+06	2.43996e+07	2.31917e+07	3.07946e+07	1.00549e+07	4.86923e+06	4.64584e+06	1.06804e+07	9.95189e+06	1.12884e+07
M161T627	N(6)-Methyllysine	161.132	627.1	160.121	0.420853	C7H16N2O2	[M+H]+	Carboxylic acids and derivatives	Amino acids, peptides, and analogues	C02728		1188-07-4 / 7622-29-9	HMDB0002038	BioDeepDB	2	pos	9.1357e+06	1.05195e+07	1.17088e+07	1.16746e+07	1.72624e+07	1.65432e+07	2.84532e+07	1.55494e+07	1.09838e+07	1.07931e+07	1.04131e+07	9.85214e+06	1.36386e+07	1.07793e+07	9.78633e+06	8.99895e+06	8.61401e+06	8.76663e+06
M147T486	Coumarin	147.044	485.8	146.037	0.477187	C9H6O2	[M+H]+	Coumarins and derivatives		C05851	Biosynthesis of other secondary metabolites; Global and overview maps	91-64-5	HMDB0001218	BioDeepDB	2	pos	7.07553e+07	2.32321e+07	7.74435e+07	5.91594e+07	7.90489e+07	6.60176e+07	7.89653e+06	5.51383e+06	5.99583e+06	4.18282e+06	3.95049e+06	1.72468e+07	9.19585e+06	7.61086e+06	6.24894e+06	5.15244e+06	1.99793e+07	4.36267e+06
M147T158	(R)-3-Hydroxy-3-methyl-2-oxopentanoate	147.077	157.7	146.058	2.66749	C6H10O4	[M+H]+			C14463	Amino acid metabolism; Global and overview maps			BioDeepDB	2	pos	4.76491e+06	2.73513e+06	2.74931e+06	2.31796e+06	2.19527e+06	3.04908e+06	2.66984e+06	2.70728e+06	2.01206e+06	3.03936e+06	2.39135e+06	1.37861e+06	3.05137e+06	4.6916e+06	5.71623e+06	5.68263e+06	4.0849e+06	4.15167e+06
M149T577	Cuminaldehyde	149.096	577	148.089	0.0210015	C10H12O	[M+H]+	Prenol lipids	Monoterpenoids	C06577	Xenobiotics biodegradation and metabolism; Global and overview maps	122-03-2	HMDB0002214	BioDeepDB	2	pos	1.26694e+08	1.26717e+08	1.48494e+08	1.92183e+08	1.87962e+08	2.00416e+08	1.75474e+07	1.43928e+07	9.72882e+06	7.25e+06	7.54588e+06	5.94885e+06	5.64249e+07	5.75704e+07	5.84454e+07	7.6092e+07	5.99348e+07	7.36935e+07
M149T514	Estragole	149.096	514.2	148.089	0.00749849	C10H12O	[M+H]+	Phenol ethers	Anisoles	C10452	Biosynthesis of other secondary metabolites	140-67-0	HMDB0034121	BioDeepDB	2	pos	3.88834e+07	3.75114e+07	3.79098e+07	3.73711e+07	3.51158e+07	3.67898e+07	1.67623e+07	1.60186e+07	1.22817e+07	1.50362e+07	1.44807e+07	1.80816e+07	1.60773e+07	2.27982e+07	1.82079e+07	2.4398e+07	1.87695e+07	3.03195e+07
M151T535	Perillyl aldehyde	151.112	535.4	150.105	0.158823	C10H14O	[M+H]+	Prenol lipids	Monoterpenoids	C02576	Metabolism of terpenoids and polyketides	2111-75-3	HMDB0003647	BioDeepDB	2	pos	1.35826e+07	4.40427e+07	1.51314e+07	2.95689e+07	1.96719e+07	1.40066e+07	1.0321e+07	1.20878e+07	1.99198e+07	2.11378e+07	1.64813e+07	1.25609e+07	5.40309e+06	1.70585e+07	1.79509e+07	1.70539e+07	1.5612e+07	1.80192e+07
M153T272_1	5-Aminosalicylate	153.041	271.9	153.043	0.121127	C7H7NO3	[M]+			C07138		89-57-6		BioDeepDB	2	pos	1.20708e+07	9.51758e+06	1.13357e+07	1.03524e+07	1.15542e+07	1.26535e+07	1.67871e+07	1.28807e+07	1.1255e+07	1.00936e+07	1.16502e+07	1.24086e+07	1.74173e+07	2.22631e+07	2.17466e+07	2.30156e+07	2.29926e+07	2.17982e+07
M153T500	(+)-Fenchone	153.128	499.5	152.12	0.407548	C10H16O	[M+H]+	Prenol lipids	Monoterpenoids	C11387		7787-20-4 / 4695-62-9	HMDB0034985	BioDeepDB	2	pos	1.04075e+08	8.78201e+07	1.01448e+08	1.00053e+08	9.85345e+07	1.07385e+08	4.22429e+07	4.03559e+07	2.89645e+07	4.02566e+07	3.3375e+07	4.30277e+07	3.06279e+07	4.58882e+07	4.03798e+07	4.42466e+07	3.2214e+07	4.61289e+07
M156T74_2	4-Imidazolone-5-propionic acid	156.051	73.8	156.054	16.0204	C6H8N2O3	[M]+	Azoles	Imidazoles	C03680	Amino acid metabolism; Global and overview maps	17340-16-8 / 36117-26-7	HMDB0001014	BioDeepDB	2	pos	1.32409e+08	1.27909e+08	2.79245e+08	2.63133e+08	1.27012e+08	2.80779e+08	4.49911e+07	5.72173e+07	1.49178e+07	3.6642e+07	4.94315e+07	2.95246e+07	4.65997e+06	1.6927e+06	9.57571e+06	4.58848e+06	8.42131e+06	1.22848e+07
M160T556	Indoleacetaldehyde	160.076	555.5	159.068	0.321631	C10H9NO	[M+H]+	Indoles and derivatives	Indoles	C00637	Amino acid metabolism; Global and overview maps	2591-98-2	HMDB0001190	BioDeepDB	2	pos	230207	204146	154223	357641	320021	279167	8.3974e+06	2.35111e+06	2.36851e+06	2.28943e+06	8.90963e+06	1.0798e+07	1.83126e+06	1.40411e+06	2.07583e+06	1.45644e+06	2.17388e+06	447854
M160T412	4-Acetamido-2-aminobutanoic acid	160.097	412	160.085	1.29103	C6H12N2O3	[M]+	Carboxylic acids and derivatives	Amino acids, peptides, and analogues	C06442	Amino acid metabolism; Global and overview maps	1190-46-1	HMDB0031411	BioDeepDB	2	pos	1.10736e+07	1.1427e+07	1.2538e+07	1.32415e+07	1.29679e+07	1.41267e+07	1.39468e+06	1.16965e+06	798353	1.25062e+06	2.22535e+06	2.25331e+06	1.18287e+06	1.13181e+06	1.17658e+06	1.21109e+06	1.0715e+06	2.56662e+06
M161T74	Cysteinylglycine	161.03	73.8	178.041	23.8494	C5H10N2O3S	[M+H-H2O]+	Carboxylic acids and derivatives	Amino acids, peptides, and analogues	C01419	Metabolism of other amino acids; Global and overview maps	19246-18-5	HMDB0000078	BioDeepDB	2	pos	2.01007e+09	2.39303e+09	2.43821e+09	2.21266e+09	1.94231e+09	2.01726e+09	3.00517e+09	2.56317e+09	1.25982e+09	1.81119e+09	2.38661e+09	2.88158e+09	6.9107e+08	3.29198e+08	3.08257e+08	4.9844e+08	6.17476e+08	4.73302e+08
M162T74_2	4-Hydroxycoumarin	162.03	73.6	162.032	8.64036	C9H6O3	[M]+			C20414		1076-38-6		BioDeepDB	2	pos	2.69735e+08	2.71972e+08	1.8393e+08	9.26535e+07	6.6272e+07	9.66387e+07	3.42885e+08	2.29662e+08	2.06407e+08	2.38778e+08	1.96996e+08	2.5098e+08	3.049e+08	2.86498e+08	2.74174e+08	3.17019e+08	3.24692e+08	3.5512e+08
M162T157	O-Acetyl-L-homoserine	162.077	157.5	161.069	2.03109	C6H11NO4	[M+H]+			C01077	Amino acid metabolism; Global and overview maps	7540-67-2		BioDeepDB	2	pos	6.31762e+08	7.24299e+08	6.64389e+08	4.38048e+08	4.23741e+08	5.09368e+08	1.48264e+08	1.13952e+08	1.84643e+08	1.00625e+08	9.67886e+07	3.33796e+08	2.34522e+07	6.85644e+07	5.24334e+07	5.47105e+07	4.39517e+07	8.04704e+07
M162T135	N-methyl-L-glutamic Acid	162.076	135	161.069	0.00857291	C6H11NO4	[M+H]+	Carboxylic acids and derivatives	Amino acids, peptides, and analogues	C01046	Energy metabolism; Global and overview maps	35989-16-3 / NA	HMDB0062660	BioDeepDB	2	pos	3.08653e+07	3.4324e+07	3.67862e+07	2.84648e+07	2.59226e+07	2.7872e+07	5.72281e+07	6.39466e+07	4.81163e+07	5.47559e+07	1.14883e+07	7.69687e+06	2.48821e+07	2.60938e+07	2.58415e+07	2.94458e+07	3.01909e+07	2.7779e+07
M181T640	Coniferyl alcohol	181.086	640.4	180.079	0.132534	C10H12O3	[M+H]+	Phenols	Methoxyphenols	C00590	Chemical structure transformation maps; Biosynthesis of other secondary metabolites; Global and overview maps	458-35-5 / 32811-40-8 458-35-5	HMDB0012915	BioDeepDB	2	pos	2.1523e+06	2.14607e+06	2.28669e+06	2.64889e+06	3.7223e+06	3.73576e+06	3.71076e+06	3.91544e+06	3.65595e+06	3.14077e+06	2.92804e+06	2.27607e+06	2.30935e+06	2.52027e+06	2.34361e+06	2.06082e+06	2.00631e+06	2.18312e+06
M164T325	S-Methyl-L-methionine	164.074	325	164.075	0.60948	C6H14NO2S	[M]+			C03172		4727-40-6		BioDeepDB	2	pos	2.49507e+07	2.9445e+07	3.76943e+07	4.90459e+07	4.24223e+07	3.84252e+07	3.02676e+06	2.70754e+06	1.98223e+06	2.43964e+06	2.42057e+06	1.18513e+06	730708	993903	1.20612e+06	1.74097e+06	756589	2.29465e+06
M165T524_2	Enol-phenylpyruvate	165.055	523.8	164.047	0.00272631	C9H8O3	[M+H]+	Benzene and substituted derivatives	Phenylpyruvic acid derivatives	C02763	Amino acid metabolism; Global and overview maps	5801-57-0	HMDB0012225	BioDeepDB	2	pos	5.25565e+07	6.10439e+07	5.15069e+07	2.77699e+07	4.65646e+07	4.21734e+07	5.26646e+07	5.09777e+07	4.79717e+07	5.4318e+07	5.18583e+07	5.73739e+07	3.97866e+07	4.69963e+07	8.83793e+07	5.5981e+07	4.60511e+07	8.82313e+07
M165T363	2-Hydroxycinnamic acid	165.055	362.9	164.047	0.000301161	C9H8O3	[M+H]+	Cinnamic acids and derivatives	Hydroxycinnamic acids and derivatives	C01772	Amino acid metabolism; Biosynthesis of other secondary metabolites; Global and overview maps	583-17-5 / 614-60-8	HMDB0002641	BioDeepDB	2	pos	2.16625e+07	1.07387e+07	1.22881e+07	6.98896e+06	7.14613e+06	5.9651e+06	8.38732e+06	6.61925e+06	5.76654e+06	6.19568e+06	5.10555e+06	8.65279e+06	5.97948e+06	2.56203e+06	5.59095e+06	5.89709e+06	5.7411e+06	5.6032e+06
M166T140	L-Methionine S-oxide	166.053	140.2	165.046	0.0151815	C5H11NO3S	[M+H]+			C02989	Amino acid metabolism	3226-65-1		BioDeepDB	2	pos	2.71163e+08	2.05207e+08	2.29186e+08	2.41561e+08	2.13717e+08	2.04059e+08	7.63415e+07	5.3265e+07	3.42373e+07	4.92277e+07	4.7256e+07	5.81232e+07	1.78216e+07	8.13887e+06	1.14575e+07	9.85971e+06	7.07311e+06	7.64121e+06
M166T181	D-Phenyllactic acid	166.073	181.3	166.063	2.6384	C9H10O3	[M]+	Phenylpropanoic acids		C05607	Chemical structure transformation maps; Amino acid metabolism; Biosynthesis of other secondary metabolites; Global and overview maps	7326-19-4 / 20312-36-1	HMDB0000563	BioDeepDB	2	pos	8.58208e+06	9.55356e+06	8.98748e+06	7.07969e+06	1.1214e+07	7.09501e+06	6.79757e+06	4.89319e+06	4.37004e+06	5.49076e+06	4.02536e+06	6.28309e+06	5.15136e+06	5.88855e+06	5.42094e+06	6.70886e+06	5.56393e+06	5.88599e+06
M166T146	7-Methylguanine	166.073	145.6	165.065	0.0600332	C6H7N5O	[M+H]+	Imidazopyrimidines	Purines and purine derivatives	C02242		578-76-7	HMDB0000897	BioDeepDB	2	pos	7.60062e+07	7.73386e+07	8.07849e+07	8.947e+07	8.56412e+07	9.0829e+07	1.56895e+07	1.4626e+07	9.96036e+06	1.44384e+07	1.3312e+07	1.69002e+07	9.83347e+06	8.8057e+06	9.62252e+06	1.13682e+07	9.13737e+06	1.24286e+07
M167T463	Tropate	167.071	462.7	166.063	1.34075	C9H10O3	[M+H]+	Hydroxy acids and derivatives	Beta hydroxy acids and derivatives	C01456	Chemical structure transformation maps; Biosynthesis of other secondary metabolites; Global and overview maps	552-63-6 / 529-64-6 552-63-6 / 529-64-6 / 529-64-6; 552-63-6	HMDB0062590	BioDeepDB	2	pos	1.29192e+07	1.44573e+07	1.08234e+07	5.34131e+06	4.92857e+06	4.20096e+06	3.37597e+07	2.47668e+07	2.98262e+07	2.64132e+07	2.53259e+07	2.76846e+07	4.51422e+07	5.19686e+07	4.39189e+07	5.95024e+07	5.83586e+07	4.1062e+07
M167T824	3-(2-Hydroxyphenyl)propanoic acid	167.07	824.4	166.063	0.0196243	C9H10O3	[M+H]+	Phenylpropanoic acids		C01198	Amino acid metabolism; Xenobiotics biodegradation and metabolism; Global and overview maps	495-78-3	HMDB0033752	BioDeepDB	2	pos	1.82977e+06	1.81213e+06	2.23325e+06	2.39323e+06	2.62611e+06	2.62756e+06	1.61807e+07	9.45085e+06	1.02973e+07	8.05605e+06	8.18391e+06	1.2072e+07	6.08291e+07	1.2043e+07	5.23383e+07	1.77252e+07	2.82526e+07	1.25005e+07
M167T496	Perillic acid	167.107	495.5	166.099	1.83414	C10H14O2	[M+H]+	Prenol lipids	Monoterpenoids	C11924	Metabolism of terpenoids and polyketides	7694-45-3	HMDB0004586	BioDeepDB	2	pos	4.55885e+08	3.37742e+08	4.79671e+08	4.13722e+08	4.49625e+08	4.4806e+08	3.65868e+07	1.81304e+08	1.55096e+08	1.27341e+08	1.55174e+08	1.41829e+08	9.04101e+07	3.7274e+07	8.08219e+07	1.29055e+08	1.43615e+08	1.70921e+08
M168T180	Isopyridoxal	168.065	180.4	167.058	0.0498675	C8H9NO3	[M+H]+	Pyridines and derivatives	Pyridine carboxaldehydes	C06051	Metabolism of cofactors and vitamins	6560-46-9 / 66-72-8	HMDB0004290	BioDeepDB	2	pos	2.35561e+06	2.18667e+06	2.51683e+06	3.54033e+06	793079	1.99158e+06	442689	454563	448765	675214	464754	488286	1.79446e+07	1.84931e+07	2.06592e+07	2.20623e+07	1.43803e+07	2.46902e+07
M169T74	(S)-4-Hydroxymandelate	169.046	74.1	168.042	0.492048	C8H8O4	[M+H]+			C03198	Biosynthesis of other secondary metabolites; Global and overview maps; Xenobiotics biodegradation and metabolism; Metabolism of terpenoids and polyketides			BioDeepDB	2	pos	8.75196e+06	1.29855e+07	1.79228e+07	1.97784e+07	2.21049e+07	2.18082e+07	1.84193e+08	2.14318e+08	2.03251e+08	2.35372e+08	1.77852e+08	2.50375e+08	1.3236e+07	1.339e+07	9.60737e+06	1.18857e+07	8.54858e+06	1.34957e+07
M169T335	Pyridoxamine	169.095	334.8	168.09	8.1555	C8H12N2O2	[M+H]+	Pyridines and derivatives	Pyridoxamines	C00534	Metabolism of cofactors and vitamins; Global and overview maps; Digestive system	85-87-0	HMDB0001431	BioDeepDB	2	pos	9.8318e+06	3.7586e+06	8.84096e+06	3.3489e+07	2.74235e+07	3.71212e+07	4.31751e+06	2.92797e+06	3.63152e+06	2.97197e+06	3.10052e+06	2.3857e+06	8.03574e+06	2.98748e+06	7.73925e+06	3.68532e+06	3.69433e+06	2.45292e+06
M169T449	(1S,4R)-1-Hydroxy-2-oxolimonene	169.123	449.2	168.115	1.38239	C10H16O2	[M+H]+			C11937	Metabolism of terpenoids and polyketides	24047-73-2 / 24047-74-3		BioDeepDB	2	pos	8.28348e+07	6.7631e+07	8.24175e+07	6.85925e+07	7.27331e+07	8.43945e+07	2.39625e+07	3.17752e+07	1.988e+07	2.58718e+07	1.11077e+07	3.00754e+07	1.50267e+07	2.9155e+07	1.61351e+07	2.50188e+07	2.42971e+07	3.23825e+07
M170T55	(R)-2-O-Sulfolactate	169.988	55.1	169.988	1.17655	C3H6O6S	[M]+			C17205				BioDeepDB	2	pos	7.23578e+07	7.03978e+07	6.07686e+07	4.39747e+07	3.13004e+07	4.70115e+07	3.90238e+07	3.90481e+07	2.94732e+07	3.28666e+07	3.32353e+07	4.25288e+07	1.14197e+06	973427	1.27283e+06	4.53517e+06	995378	6.31952e+06
M170T485	8-Amino-7-oxononanoate	170.118	484.8	187.121	26.0643	C9H17NO3	[M+H-H2O]+			C01092	Metabolism of cofactors and vitamins; Global and overview maps	4707-58-8		BioDeepDB	2	pos	3.56699e+06	3.22385e+06	2.77518e+06	1.05245e+06	2.7251e+06	1.40449e+06	3.25812e+06	3.86352e+06	1.74496e+06	1.80251e+06	3.66046e+06	4.01149e+06	5.66395e+06	5.18809e+06	5.75948e+06	5.97713e+06	5.97081e+06	5.29042e+06
M171T499	Limonene-1,2-diol	171.138	499.2	170.131	1.30888	C10H18O2	[M+H]+			C07276	Metabolism of terpenoids and polyketides	1946-00-5		BioDeepDB	2	pos	7.15982e+07	7.66886e+07	5.45133e+07	5.28238e+07	5.31021e+07	5.21212e+07	4.61331e+07	8.35494e+07	9.15893e+07	7.76761e+07	9.99951e+07	1.01385e+08	1.14618e+08	1.21085e+08	1.12899e+08	1.26718e+08	1.13274e+08	1.13064e+08
M171T169	7,8-Diaminononanoate	171.149	168.7	188.153	24.7386	C9H20N2O2	[M+H-H2O]+			C01037	Metabolism of cofactors and vitamins; Global and overview maps	21738-21-6		BioDeepDB	2	pos	3.91859e+07	3.47866e+07	3.62018e+07	3.92892e+07	3.71141e+07	4.03877e+07	1.90063e+07	1.93402e+07	1.45374e+07	1.71103e+07	1.8086e+07	1.76012e+07	1.04682e+07	3.10247e+07	2.70474e+07	2.62796e+07	1.73842e+07	3.15103e+07
M172T306	Tetrahydrodipicolinate	172.061	306.3	171.053	0.140899	C7H9NO4	[M+H]+	Carboxylic acids and derivatives	Amino acids, peptides, and analogues	C03972	Amino acid metabolism; Biosynthesis of other secondary metabolites; Global and overview maps	2353-17-5	HMDB0012289	BioDeepDB	2	pos	2.60339e+06	2.6254e+06	2.32346e+06	2.04967e+06	2.01162e+06	2.03916e+06	3.04459e+06	2.50012e+06	2.17029e+06	2.29106e+06	2.18649e+06	2.76606e+06	1.16898e+07	1.51034e+07	1.3344e+07	1.51213e+07	1.39e+07	1.51813e+07
M173T101_1	Iminoarginine	173.092	101	172.096	0.900141	C6H12N4O2	[M+H]+			C21026				BioDeepDB	2	pos	2.22846e+09	2.02403e+09	1.82867e+09	1.28472e+09	1.19965e+09	1.49909e+09	8.77228e+08	7.26751e+08	4.93604e+08	6.97486e+08	6.06207e+08	8.61634e+08	1.69901e+08	1.76411e+08	2.09977e+08	1.9285e+08	1.81132e+08	2.82486e+08
M190T318	Diaminopimelic acid	190.108	318.1	190.095	0.26699	C7H14N2O4	[M]+	Carboxylic acids and derivatives	Amino acids, peptides, and analogues	C00666	Amino acid metabolism; Global and overview maps	583-93-7 / 14289-34-0 / NA	HMDB0001370	BioDeepDB	2	pos	8.38098e+08	2.13245e+08	8.11336e+08	2.02038e+08	1.92305e+08	8.55357e+08	1.01754e+08	2.49872e+07	3.28944e+07	6.53357e+07	2.19855e+07	3.03927e+07	1.08192e+07	3.69084e+07	8.81303e+06	5.38824e+07	1.02867e+07	1.51169e+07
M191T134	N(omega)-Hydroxyarginine	191.103	133.9	190.107	0.971995	C6H14N4O3	[M+H]+	Carboxylic acids and derivatives	Amino acids, peptides, and analogues	C05933	Amino acid metabolism; Biosynthesis of other secondary metabolites; Global and overview maps	53054-07-2	HMDB0004224	BioDeepDB	2	pos	1.55229e+07	1.04254e+07	9.30352e+06	1.17456e+07	9.80831e+06	1.17534e+07	5.30195e+06	4.29476e+06	4.13729e+06	3.8323e+06	4.99413e+06	4.43929e+06	4.92568e+06	5.8546e+06	4.78768e+06	5.02731e+06	5.88028e+06	5.39953e+06
M174T126	(2S,5S)-trans-Carboxymethylproline	174.087	126.1	173.069	0.256818	C7H11NO4	[M+H]+			C17366	Biosynthesis of other secondary metabolites; Global and overview maps			BioDeepDB	2	pos	2.13837e+07	2.8643e+07	2.17444e+07	1.16255e+07	1.28788e+07	1.03315e+07	9.57039e+07	1.18304e+08	1.00343e+08	1.17705e+08	1.10799e+08	1.10977e+08	1.25493e+08	1.14998e+08	1.34963e+08	1.08946e+08	1.20667e+08	1.14108e+08
M174T446	Swainsonine	174.113	445.8	173.105	1.6656	C8H15NO3	[M+H]+			C10173	Chemical structure transformation maps; Biosynthesis of other secondary metabolites	72741-87-8		BioDeepDB	2	pos	458653	302406	89582	260037	206940	351608	1.11968e+06	1.35639e+06	1.06024e+06	1.3911e+06	356401	1.25045e+06	1.54464e+06	684615	1.54861e+06	641083	895130	673765
M179T462	(Z)-4-Hydroxy-6-dodecenoic acid lactone	179.071	462.4	178.048	1.38792	C6H10O6	[M+H]+	Lactones	Gamma butyrolactones	C03107		18679-18-0 / 1198-69-2	HMDB0032331	BioDeepDB	2	pos	5.08639e+07	5.08449e+07	6.06338e+07	7.19144e+07	7.31346e+07	7.31933e+07	2.05546e+06	1.91861e+06	1.45557e+06	2.07615e+06	1.60593e+06	2.77729e+06	598810	776250	822448	937953	745946	921169
M179T795	Methyleugenol	179.107	794.9	178.099	0.0135353	C11H14O2	[M+H]+	Benzene and substituted derivatives	Methoxybenzenes	C10454	Biosynthesis of other secondary metabolites	93-15-2	HMDB0031864	BioDeepDB	2	pos	248995	363231	226581	96965	77755.1	56356.6	3.62548e+07	3.67066e+07	2.77312e+07	3.35465e+07	3.90246e+07	4.17038e+07	5.35037e+07	4.10545e+07	4.98581e+07	4.83292e+07	5.26739e+07	4.00803e+07
M179T802	(1S,2R,4S)-(-)-Bornyl acetate	179.143	801.8	196.146	23.6347	C12H20O2	[M+H-H2O]+			C09837		5655-61-8		BioDeepDB	2	pos	5.90116e+06	8.42495e+06	2.78434e+06	765991	540931	484963	2.5742e+08	2.396e+08	2.20214e+08	1.23688e+08	1.20513e+08	1.26535e+08	2.60634e+06	935264	7.34416e+06	2.14394e+06	8.76147e+06	892887
M180T426	L-Homophenylalanine	180.102	426.4	179.095	0.0320581	C10H13NO2	[M+H]+			C17235	Amino acid metabolism; Biosynthesis of other secondary metabolites; Global and overview maps	943-73-7		BioDeepDB	2	pos	1.69054e+08	2.24831e+08	1.73154e+08	1.71539e+08	1.90013e+08	1.27732e+08	8.62541e+07	8.84765e+07	1.06562e+08	8.78957e+07	8.28629e+07	8.97803e+07	4.92038e+07	5.84284e+07	6.11074e+07	6.10322e+07	5.33359e+07	6.23981e+07
M182T85	Methylselenopyruvate	181.962	84.7	181.948	0.30041	C4H6O3Se	[M]+	Keto acids and derivatives	Alpha-keto acids and derivatives	C18904	Metabolism of other amino acids		HMDB0060490	BioDeepDB	2	pos	970650	1.1601e+06	866610	945064	657575	716715	178179	222205	92891.8	47775	211926	29537.9	264369	228355	202823	246860	204122	233367
M183T204	Se-Methylselenocysteine	182.985	203.8	182.98	0.022939	C4H9NO2Se	[M]+	Carboxylic acids and derivatives	Amino acids, peptides, and analogues	C05689	Metabolism of other amino acids; Global and overview maps	26046-90-2 / 2574-71-2 / NA	HMDB0004113	BioDeepDB	2	pos	7.65442e+07	7.94637e+07	8.18903e+07	8.89315e+07	8.89104e+07	9.03056e+07	1.68931e+07	1.57017e+07	1.08402e+07	1.54392e+07	1.41197e+07	1.8193e+07	1.12739e+07	9.87612e+06	1.07467e+07	1.24431e+07	9.76124e+06	2.06415e+07
M184T157	3,5-Dihydroxy-phenylglycine	184.059	157.4	183.053	1.3191	C8H9NO4	[M+H]+			C12026	Global and overview maps; Metabolism of terpenoids and polyketides	146255-66-5		BioDeepDB	2	pos	3.55035e+07	2.14076e+07	2.84352e+07	3.68851e+07	3.07699e+07	2.96064e+07	4.02974e+06	4.82027e+06	2.40474e+06	3.20226e+06	3.8166e+06	3.51984e+06	2.48008e+06	1.89764e+06	2.972e+06	2.02651e+06	1.81147e+06	3.07634e+06
M184T87	Phosphorylcholine	184.075	87.3	184.074	4.26279	C5H15NO4P	[M]+	Organonitrogen compounds	Quaternary ammonium salts	C00588	Lipid metabolism; Cancer: overview; Global and overview maps	3616-04-4 / 107-73-3	HMDB0001565	BioDeepDB	2	pos	125229	85978.1	74766.1	118447	123189	93500	105593	94263.3	82901.8	84623.5	93138.8	91465.7	271340	223630	128424	346547	119776	506273
M185T152	3-O-Methylgallate	185.045	152	184.037	0.07514	C8H8O5	[M+H]+			C05616	Xenobiotics biodegradation and metabolism; Global and overview maps	3934-84-7		BioDeepDB	2	pos	2.58053e+08	2.46753e+08	1.61497e+08	1.26111e+08	1.50707e+08	2.03459e+08	1.71795e+08	2.5083e+07	7.23484e+07	8.67413e+07	7.62489e+07	1.11854e+08	5.48881e+07	1.42985e+07	4.42766e+07	6.03619e+07	1.33763e+07	7.22445e+07
M187T101	5-Guanidino-3-methyl-2-oxopentanoate	187.108	100.9	187.096	0.0228995	C7H13N3O3	[M]+			C20234				BioDeepDB	2	pos	4.58793e+08	1.2739e+09	1.0557e+09	1.01499e+09	7.45655e+08	9.0548e+08	1.04501e+09	8.33969e+08	2.36193e+08	4.87518e+08	7.9406e+08	1.07198e+09	1.68754e+08	2.6637e+08	1.08013e+08	2.80347e+08	2.73151e+08	3.52678e+08
M188T408	2-Keto-6-acetamidocaproate	188.092	407.7	187.084	0.127597	C8H13NO4	[M+H]+	Keto acids and derivatives	Medium-chain keto acids and derivatives	C05548	Amino acid metabolism; Global and overview maps	59403-50-8	HMDB0012150	BioDeepDB	2	pos	4.26433e+07	3.78357e+07	4.24016e+07	4.8615e+07	4.9696e+07	4.5969e+07	2.22711e+06	1.79092e+06	1.32379e+06	1.61318e+06	1.44252e+06	2.00347e+06	1.73293e+06	1.75196e+06	1.55023e+06	2.40303e+06	1.57596e+06	2.50545e+06
M188T99_1	Peganine	188.092	98.7	188.095	17.013	C11H12N2O	[M]+			C10733	Chemical structure transformation maps	6159-55-3		BioDeepDB	2	pos	7.8845e+07	7.4158e+07	8.87088e+07	9.25336e+07	9.02835e+07	8.55501e+07	1.81637e+07	1.29954e+07	1.22072e+07	1.21411e+07	1.13026e+07	1.88927e+07	8.12776e+06	8.77451e+06	6.98827e+06	1.04176e+07	7.12873e+06	9.59843e+06
M193T484	Isoscopoletin	193.05	484.5	192.042	0.0280946	C10H8O4	[M+H]+			C18079		776-86-3		BioDeepDB	2	pos	4.84614e+07	4.6238e+07	5.61848e+07	7.04555e+07	7.33709e+07	8.79232e+07	4.41464e+06	3.76919e+06	471134	3.41747e+06	3.40907e+06	1.01845e+07	366656	530458	963452	566081	375188	572361
M194T303	3,4-Methylenedioxyamphetamine	194.118	302.9	193.11	0.883764	C11H15NO2	[M+H]+	Benzodioxoles		C07577		4764-17-4 / 42542-10-9	HMDB0041931	BioDeepDB	2	pos	5.63943e+07	5.91154e+07	5.11002e+07	5.09659e+06	4.81269e+06	4.6523e+06	5.90395e+06	1.41877e+07	1.81823e+07	1.52523e+07	1.168e+07	1.52761e+07	3.50991e+07	5.25114e+07	4.30666e+07	5.28747e+07	5.22048e+07	4.74996e+07
M195T390	Dolichotheline	195.123	390	195.137	0.909372	C10H17N3O	[M]+			C16696	Chemical structure transformation maps; Global and overview maps	23100-08-5		BioDeepDB	2	pos	1.74451e+07	3.05563e+07	1.70664e+07	1.59598e+07	2.61252e+07	4.66485e+07	5.86677e+06	1.21486e+08	4.04079e+07	7.0042e+07	9.28558e+07	5.88011e+07	5.41772e+07	4.47273e+07	1.91953e+07	1.92845e+07	1.96016e+07	1.17273e+08
M219T98	gamma-L-Glutamyl-D-alanine	219.098	97.9	218.09	0.565958	C8H14N2O5	[M+H]+			C03738				BioDeepDB	2	pos	3.61576e+09	2.71952e+09	1.98181e+09	1.50847e+09	1.38188e+09	2.02688e+09	9.52708e+08	7.27898e+08	4.60291e+08	8.42912e+08	6.37505e+08	8.83966e+08	2.72735e+08	3.59921e+08	2.54431e+08	5.26703e+08	3.60391e+08	4.08282e+08
M205T177	N5-(L-1-Carboxyethyl)-L-ornithine	205.119	176.9	204.111	2.0671	C8H16N2O4	[M+H]+			C04210				BioDeepDB	2	pos	1.75355e+09	1.6709e+09	1.46717e+09	1.35482e+09	1.17507e+09	1.26172e+09	5.36639e+08	6.43222e+08	1.89334e+08	5.73829e+08	3.4722e+08	8.28629e+08	1.22683e+08	1.53745e+08	1.28948e+08	2.168e+08	1.54511e+08	2.5021e+08
M204T474	N6-(Delta2-Isopentenyl)-adenine	204.124	474.4	203.117	0.372322	C10H13N5	[M+H]+			C04083	Signal transduction; Global and overview maps; Metabolism of terpenoids and polyketides	2365-40-4		BioDeepDB	2	pos	2.27937e+07	2.06154e+07	4.12649e+07	3.82398e+07	2.09872e+07	2.25292e+07	2.74576e+06	2.87912e+06	2.70071e+06	4.02417e+06	3.52154e+06	3.96881e+06	6.18684e+06	4.63523e+06	5.27253e+06	5.52481e+06	4.63281e+06	4.60827e+06
M209T549	Sinapoyl aldehyde	209.081	549.2	208.074	0.0659588	C11H12O4	[M+H]+			C05610	Chemical structure transformation maps; Biosynthesis of other secondary metabolites; Global and overview maps	4206-58-0		BioDeepDB	2	pos	3.05316e+07	3.35142e+07	3.38306e+07	2.08823e+07	2.62572e+07	1.92751e+07	4.29496e+06	8.37458e+06	6.82667e+06	1.01485e+07	9.42548e+06	9.37001e+06	1.8432e+06	2.49952e+06	1.98314e+06	3.93014e+06	2.72701e+06	3.10334e+06
M229T321	Mevalonic acid-5P	229.032	320.7	228.04	0.339671	C6H13O7P	[M+H]+	Organic phosphoric acids and derivatives	Phosphate esters	C01107	Global and overview maps; Metabolism of terpenoids and polyketides	73566-35-5 / 1189-94-2	HMDB0001343	BioDeepDB	2	pos	1.41744e+07	1.94166e+07	1.81354e+07	1.58872e+07	1.29322e+07	1.43928e+07	1.12088e+07	1.50653e+07	8.3025e+06	8.34455e+06	1.25227e+07	1.29347e+07	3.03506e+06	2.59158e+06	2.40452e+06	5.26933e+06	2.04242e+06	2.71466e+06
M233T102	N(omega)-Nitro-L-arginine methyl ester	233.113	102.4	233.112	0.733329	C7H15N5O4	[M]+			C04337		50903-99-6 / 51298-62-5		BioDeepDB	2	pos	4.50551e+08	6.55899e+08	7.67132e+08	4.73858e+08	6.54359e+08	7.31344e+08	1.2056e+08	1.12922e+08	2.45958e+07	9.82942e+07	3.98191e+07	7.32528e+07	2.07642e+07	2.23541e+07	2.02091e+07	2.0299e+07	2.01466e+07	2.04635e+07
M216T358	Tetrahydroharmine	216.123	358.1	216.126	0.460214	C13H16N2O	[M]+			C09243	Chemical structure transformation maps	17019-01-1		BioDeepDB	2	pos	2.12152e+06	2.33578e+06	1.54306e+06	1.46417e+06	1.14533e+06	999264	1.40521e+07	1.20875e+07	1.11756e+07	9.87517e+06	9.80648e+06	1.28923e+07	2.59644e+06	2.18592e+06	3.69289e+06	3.20611e+06	3.62338e+06	2.69621e+06
M223T214	L-Cystathionine	223.075	214.4	222.067	0.0762491	C7H14N2O4S	[M+H]+	Carboxylic acids and derivatives	Amino acids, peptides, and analogues	C02291	Amino acid metabolism; Global and overview maps	56-88-2	HMDB0000099	BioDeepDB	2	pos	3.41852e+06	3.98972e+06	5.87264e+06	6.67745e+06	7.18484e+06	4.5398e+06	2.2488e+06	4.87545e+06	3.7733e+06	5.934e+06	3.99447e+06	4.6376e+06	1.53423e+07	3.2236e+07	2.51092e+07	1.51396e+07	3.49045e+07	2.39929e+07
M226T371	4-Amino-4-deoxychorismate	226.071	370.9	225.064	0.990838	C10H11NO5	[M+H]+			C11355	Metabolism of cofactors and vitamins; Global and overview maps	133442-18-9		BioDeepDB	2	pos	1.97205e+06	2.3667e+06	2.09389e+06	1.74653e+06	5.71129e+06	3.18527e+06	626530	681776	618539	708534	586097	679301	4.43436e+06	2.27051e+06	5.51762e+06	3.58864e+06	2.57872e+06	5.36985e+06
M229T811	alpha-Santonin	229.123	810.8	246.126	18.9156	C15H18O3	[M+H-H2O]+			C02206		481-06-1		BioDeepDB	2	pos	2.68923e+08	2.39049e+08	1.70988e+08	1.3002e+08	1.33328e+08	1.37172e+08	2.44179e+08	2.52446e+08	1.94726e+08	2.13247e+08	1.90777e+08	3.00404e+08	5.18055e+07	8.6756e+07	7.26028e+07	7.69789e+07	7.69683e+07	8.00463e+07
M230T94	Propazine	230.113	94	229.109	0.0222801	C9H16ClN5	[M+H]+			C14312		139-40-2		BioDeepDB	2	pos	3.07224e+08	4.05365e+08	4.58395e+08	4.11474e+08	3.99437e+08	3.73747e+08	1.3612e+08	1.10629e+08	1.06736e+08	1.14279e+08	1.0896e+08	1.28037e+08	1.20699e+07	1.10366e+07	1.18659e+07	1.64137e+07	1.24383e+07	1.02049e+07
M231T110_2	N-Acetyl-L-2-amino-6-oxopimelate	231.098	110.4	231.074	1.2848	C9H13NO6	[M]+			C05539	Amino acid metabolism; Biosynthesis of other secondary metabolites; Global and overview maps			BioDeepDB	2	pos	1.21547e+08	3.08155e+08	1.69305e+08	2.89604e+08	1.28582e+08	2.63103e+08	1.85586e+08	1.35432e+08	2.36517e+08	1.56053e+08	1.70406e+08	1.73092e+08	2.27148e+07	1.09323e+07	3.47992e+07	1.55544e+07	2.14422e+07	3.66567e+06
M232T375	Butyryl-L-carnitine	232.155	375	231.147	0.00883369	C11H21NO4	[M+H]+			C02862		25576-40-3	HMDB02013	BioDeepDB	2	pos	2.36073e+08	2.45687e+08	2.32999e+08	1.85216e+08	2.46463e+08	1.49881e+08	3.11347e+07	1.27685e+08	9.15617e+07	1.075e+08	9.88964e+07	1.50416e+08	1.45803e+07	1.75922e+07	1.10701e+08	5.78076e+07	1.96564e+07	8.87257e+07
M235T627	Confertifolin	235.169	626.8	234.162	0.00737101	C15H22O2	[M+H]+			C09376		1811-23-0		BioDeepDB	2	pos	8.00007e+06	9.50193e+06	9.07761e+06	8.90515e+06	9.17237e+06	8.48683e+06	1.04537e+07	8.71678e+06	8.16287e+06	9.19577e+06	9.70099e+06	8.80465e+06	7.93706e+06	9.33449e+06	8.93453e+06	9.70241e+06	1.09455e+07	1.08491e+07
M258T88	Glycerophosphocholine	258.11	88.1	258.111	1.54973	C8H21NO6P	[M]+	Glycerophospholipids	Glycerophosphocholines	C00670	Lipid metabolism; Cancer: overview	28319-77-9	HMDB0000086	BioDeepDB	2	pos	1.55664e+10	8.44094e+09	1.56653e+10	9.56849e+09	1.87837e+10	6.4926e+09	2.71728e+09	1.94492e+09	9.71249e+08	1.91775e+09	1.79291e+09	2.71859e+09	1.06609e+09	1.83067e+08	1.38101e+09	1.89962e+08	6.70561e+08	1.67268e+09
M259T306	Linatine	259.092	306.2	259.117	0.0116256	C10H17N3O5	[M]+	Carboxylic acids and derivatives	Amino acids, peptides, and analogues	C05939	Amino acid metabolism; Global and overview maps	10139-06-7	HMDB0038516	BioDeepDB	2	pos	4.78142e+07	5.86321e+07	5.7598e+07	7.11418e+07	5.8799e+07	6.69181e+07	1.09657e+07	9.28856e+06	6.22395e+06	1.10541e+07	8.97403e+06	9.87194e+06	1.48081e+06	1.30044e+06	576792	2.10076e+06	628060	2.35814e+06
M243T524	N-Demethylindolmycin	243.086	523.9	243.101	1.33338	C13H13N3O2	[M]+			C21443				BioDeepDB	2	pos	5.72009e+07	4.75976e+07	3.65476e+07	2.24571e+07	2.14692e+07	3.38086e+07	3.7557e+07	2.81388e+07	1.5847e+07	2.39084e+07	2.12139e+07	2.40564e+07	5.58263e+06	5.71572e+06	7.19531e+06	7.67113e+06	5.15753e+06	1.01652e+07
M245T789	Parthenin	245.117	789.2	262.12	17.2734	C15H18O4	[M+H-H2O]+			C09523		508-59-8		BioDeepDB	2	pos	8.9137e+07	8.52196e+07	5.72838e+07	4.84656e+07	5.36086e+07	6.43563e+07	6.45488e+07	3.63961e+07	1.62047e+07	3.26429e+07	3.22452e+07	5.64164e+07	1.37628e+07	1.84395e+07	1.49238e+07	2.35124e+07	1.496e+07	2.37717e+07
M245T718	Osthol	245.118	717.7	244.11	1.34382	C15H16O3	[M+H]+			C09280		484-12-8		BioDeepDB	2	pos	2.24384e+07	2.10072e+07	6.23373e+07	3.95554e+07	1.04307e+07	1.28833e+07	2.1402e+07	5.93347e+07	3.14917e+07	5.54504e+07	8.2373e+06	2.13433e+07	2.242e+07	6.54669e+06	6.03365e+06	7.33569e+06	2.08935e+07	8.68e+06
M265T467	(S)-Abscisic acid	265.143	467.3	264.136	0.0509546	C15H20O4	[M+H]+	Prenol lipids	Sesquiterpenoids	C06082	Chemical structure transformation maps; Signal transduction; Global and overview maps; Metabolism of terpenoids and polyketides	21293-29-8	HMDB0035140	BioDeepDB	2	pos	106302	115074	160176	206416	101228	115902	189518	236701	225777	232326	145999	255471	16181.4	16586.9	17655.5	24483.4	17158.7	460075
M265T419	Subaphylline	265.155	418.6	264.147	0.286625	C14H20N2O3	[M+H]+	Cinnamic acids and derivatives	Hydroxycinnamic acids and derivatives	C10497	Amino acid metabolism; Global and overview maps	501-13-3	HMDB0033463	BioDeepDB	2	pos	3.18185e+08	1.89587e+08	2.4936e+08	3.67695e+08	3.68842e+08	3.97795e+08	3.92772e+06	3.20305e+06	1.58187e+06	8.88766e+06	8.16694e+06	1.19123e+07	1.1196e+08	1.0163e+08	1.07454e+08	7.46128e+07	2.50481e+07	1.87602e+08
M249T678	Juvenile hormone III	249.185	678.5	266.188	16.9914	C16H26O3	[M+H-H2O]+			C09694	Metabolism of terpenoids and polyketides	22963-93-5		BioDeepDB	2	pos	2.2898e+07	2.12809e+07	1.3433e+07	2.22306e+07	9.39786e+06	1.22825e+07	3.68035e+07	2.92726e+07	2.10246e+07	2.59325e+07	2.34423e+07	3.12049e+07	3.19589e+07	2.78396e+07	2.92049e+07	2.77279e+07	2.42198e+07	4.72025e+07
M255T126	Nicotinamide riboside	255.098	126.1	255.098	0.0268595	C11H15N2O5	[M]+	Organooxygen compounds	Carbohydrates and carbohydrate conjugates	C03150	Metabolism of cofactors and vitamins; Global and overview maps; Aging	1341-23-7	HMDB0000855	BioDeepDB	2	pos	2.45246e+08	2.81245e+08	2.64506e+08	2.08332e+08	2.1999e+08	2.06663e+08	4.14483e+08	2.66218e+08	2.00196e+08	2.96945e+08	2.63735e+08	3.40026e+08	1.42633e+07	1.5275e+07	1.50359e+07	1.41665e+07	1.46966e+07	1.71894e+07
M256T118	Nicotinate D-ribonucleoside	256.081	118.3	256.082	0.0176028	C11H14NO6	[M]+	Organooxygen compounds	Carbohydrates and carbohydrate conjugates	C05841	Metabolism of cofactors and vitamins; Global and overview maps		HMDB0006809	BioDeepDB	2	pos	6.42558e+08	5.47596e+08	4.60042e+08	4.03536e+08	3.69175e+08	4.42803e+08	4.18676e+08	3.2662e+08	3.03729e+08	3.42051e+08	2.92133e+08	3.61793e+08	2.37573e+08	2.47951e+08	2.98717e+08	2.47161e+08	2.65718e+08	2.84092e+08
M275T70	(2R,3R)-3-Methylornithinyl-N6-lysine	275.209	70.4	274.2	3.46796	C12H26N4O3	[M+H]+			C20278	Amino acid metabolism; Global and overview maps			BioDeepDB	2	pos	2.9633e+07	3.93555e+07	4.50524e+07	4.76645e+07	5.0674e+07	4.78979e+07	1.63136e+07	1.09115e+06	471806	1.05773e+06	992428	3.31603e+06	2.80764e+07	707311	2.77469e+07	5.47262e+06	9.0624e+06	66112.2
M276T359_2	epsilon-(gamma-L-Glutamyl)-L-lysine	276.176	359.2	275.148	2.66754	C11H21N3O5	[M+H]+			C21730		17105-15-6		BioDeepDB	2	pos	1.3476e+07	2.70938e+06	1.21776e+07	5.33232e+07	3.58547e+07	5.59285e+07	729979	1.25207e+06	401405	755885	975292	1.21517e+06	1.08078e+07	8.29383e+06	9.54044e+06	9.95389e+06	5.12704e+06	1.26559e+07
M276T231	4-Hydroxycinnamoylagmatine	276.144	231.2	276.159	1.59292	C14H20N4O2	[M]+	Cinnamic acids and derivatives	Hydroxycinnamic acids and derivatives	C04498	Amino acid metabolism; Global and overview maps	7295-86-5	HMDB0033460	BioDeepDB	2	pos	8.77713e+08	8.24774e+08	1.23462e+09	1.35902e+09	1.13573e+09	1.1279e+09	3.17342e+07	2.79169e+07	3.11494e+07	2.41119e+07	2.70191e+07	2.86721e+07	1.46848e+06	3.18305e+06	3.01892e+06	4.08233e+06	3.25452e+06	3.40602e+06
M260T574	Propranolol	260.165	574.5	259.157	0.860993	C16H21NO2	[M+H]+	Naphthalenes		C07407		525-66-6	HMDB0001849	BioDeepDB	2	pos	6.99928e+08	4.84976e+08	4.04745e+08	2.94199e+08	2.52875e+08	4.27673e+08	1.79958e+08	1.38093e+08	6.07414e+07	1.00535e+08	9.5357e+07	1.272e+08	4.83696e+07	4.13226e+07	3.6528e+07	5.48539e+07	3.67787e+07	5.20275e+07
M281T327	Cyclopeptine	281.113	327	280.121	0.018238	C17H16N2O2	[M+H]+			C20579		50886-63-0		BioDeepDB	2	pos	2.5905e+08	2.23246e+08	1.53307e+08	1.65944e+08	9.78532e+07	1.58331e+08	8.05782e+07	6.14305e+07	3.03183e+07	5.84418e+07	5.59613e+07	6.94621e+07	3.2937e+07	3.35253e+07	3.49828e+07	3.51108e+07	3.42867e+07	4.04957e+07
M271T598	Nitenpyram	271.097	598.1	270.088	0.103285	C11H15ClN4O2	[M+H]+			C18511		150824-47-8		BioDeepDB	2	pos	2.6948e+06	3.4207e+06	411305	209652	205504	169857	5.00344e+06	5.3343e+06	793335	6.25244e+06	7.83705e+06	5.9173e+06	1.2289e+07	4.42725e+06	1.16448e+07	1.56609e+07	3.04519e+06	2.12544e+07
M274T144	4'-O-Methylnorbelladine	274.139	143.8	273.137	16.6922	C16H19NO3	[M+H]+			C16702	Chemical structure transformation maps; Biosynthesis of other secondary metabolites; Global and overview maps			BioDeepDB	2	pos	2.85362e+08	2.76156e+08	3.05665e+08	2.4511e+08	1.93714e+08	3.00746e+08	7.48745e+07	7.34899e+07	4.67616e+07	6.21797e+07	6.04177e+07	9.70141e+07	995395	806912	1.31065e+06	815338	975467	412300
M274T101_2	(2R,3R)-3-Methylglutamyl-5-semialdehyde-N6-lysine	274.187	101.3	273.169	0.741361	C12H23N3O4	[M+H]+			C20279	Amino acid metabolism; Global and overview maps			BioDeepDB	2	pos	1.53547e+07	1.91386e+07	1.42165e+07	5.22085e+07	4.03431e+07	8.64071e+06	3.68622e+08	3.69825e+08	3.0153e+08	3.18065e+08	2.96146e+08	3.53167e+08	4.97419e+07	1.72006e+07	2.04694e+07	2.2108e+07	1.91171e+07	1.93589e+07
M281T356	1-(3,4-Dihydroxyphenyl)-5-hydroxy-3-decanone	281.15	355.7	280.168	0.809516	C16H24O4	[M+H]+			C17748	Biosynthesis of other secondary metabolites; Global and overview maps			BioDeepDB	2	pos	1.74074e+08	1.49047e+08	1.56414e+08	1.30158e+08	3.8552e+07	8.62368e+07	8.59783e+08	6.06264e+08	4.37909e+08	6.11444e+08	4.54736e+08	6.81618e+08	7.66445e+07	9.24308e+07	1.00649e+08	3.06913e+07	9.3068e+07	1.28797e+08
M298T802	cis-9,10-Epoxystearic acid	298.245	801.8	298.251	18.7765	C18H34O3	[M]+			C19418	Lipid metabolism	2443-39-2 / 24560-98-3		BioDeepDB	2	pos	1.13864e+09	9.78508e+08	8.18282e+08	7.76816e+08	1.0388e+09	8.91913e+08	3.38421e+07	3.85942e+07	1.96934e+07	2.42476e+07	2.29394e+07	4.5012e+07	3.9026e+07	7.09868e+07	8.18977e+07	1.34145e+08	4.02214e+07	2.54321e+08
M299T384	D-4'-Phosphopantothenate	299.1	383.6	299.077	2.4801	C9H18NO8P	[M]+	Carboxylic acids and derivatives	Amino acids, peptides, and analogues	C03492	Metabolism of cofactors and vitamins; Metabolism of other amino acids; Global and overview maps	5875-50-3	HMDB0001016	BioDeepDB	2	pos	8.14277e+06	4.64777e+06	7.35642e+06	8.22108e+06	1.01102e+07	9.91973e+06	1.35735e+06	2.62789e+06	2.38071e+06	2.96253e+06	2.24266e+06	2.61843e+06	1.57609e+06	1.05557e+06	1.11005e+06	1.25547e+06	963738	9.47312e+06
M286T753	Dihydrobiochanin A	286.079	753	286.084	0.101214	C16H14O5	[M]+			C02675	Biosynthesis of other secondary metabolites	83920-62-1		BioDeepDB	2	pos	3.40593e+08	2.43683e+08	1.78472e+08	1.72122e+08	2.0845e+08	2.29066e+08	1.53958e+06	3.31994e+06	1.80556e+06	5.94761e+06	6.43146e+06	4.49125e+06	2.66382e+06	1.13768e+07	1.6066e+07	1.43454e+07	1.96067e+07	1.6139e+07
M289T715	N-Succinyl-2-amino-6-ketopimelate	289.07	714.6	289.08	1.12506	C11H15NO8	[M]+	Carboxylic acids and derivatives	Amino acids, peptides, and analogues	C04462	Amino acid metabolism; Global and overview maps		HMDB0012266	BioDeepDB	2	pos	566576	549587	322707	129609	89073.2	96547	2.58984e+07	2.02216e+07	1.08258e+07	1.9068e+07	1.8659e+07	2.51535e+07	4.9562e+06	5.70425e+06	4.40978e+06	6.20241e+06	5.13203e+06	6.80025e+06
M291T608_1	Chloroxuron	291.087	607.6	290.082	10.2238	C15H15ClN2O2	[M+H]+			C19075		1982-47-4		BioDeepDB	2	pos	6.65374e+06	1.80787e+07	1.96194e+07	1.45437e+07	1.58991e+07	1.40074e+07	1.68116e+07	1.89385e+07	1.01557e+07	1.48676e+07	1.08418e+07	1.02821e+07	9.84199e+06	6.47695e+06	8.84602e+06	6.69152e+06	7.05951e+06	7.80248e+06
M293T682	13(S)-HpOTrE	293.212	681.9	310.214	16.1131	C18H30O4	[M+H-H2O]+			C04785	Lipid metabolism; Global and overview maps	67597-26-6		BioDeepDB	2	pos	2.0146e+08	4.49576e+08	5.79321e+08	3.64659e+08	6.51471e+08	6.8287e+08	2.83649e+08	3.54034e+08	4.15251e+08	3.06746e+08	4.00156e+07	6.21503e+07	1.20093e+08	1.55912e+08	2.11521e+08	1.39847e+08	5.60282e+07	3.03533e+08
M293T780	9(S)-HPOT	293.212	779.6	310.214	0.855275	C18H30O4	[M+H-H2O]+			C16321	Lipid metabolism; Global and overview maps	111004-08-1		BioDeepDB	2	pos	2.06902e+08	1.74943e+08	1.9617e+08	1.54127e+08	2.71014e+08	2.31184e+08	4.69536e+08	2.55059e+08	2.08771e+08	1.77479e+08	2.11227e+08	1.90436e+08	3.97363e+08	2.36759e+08	2.05127e+08	1.64147e+08	2.01588e+08	1.86593e+08
M293T821	Methoprene	293.248	821.2	310.251	0.00832541	C19H34O3	[M+H-H2O]+			C14308		40596-69-8 / 41205-06-5		BioDeepDB	2	pos	1.08884e+07	1.26676e+07	9.83579e+06	7.03276e+06	1.13065e+07	9.85962e+06	507238	1.18649e+06	460758	1.15914e+06	1.87581e+06	943966	3.23721e+06	2.84571e+06	3.4315e+06	4.29637e+06	2.29322e+06	5.47055e+06
M295T750	13-OxoODE	295.226	749.9	294.219	1.56603	C18H30O3	[M+H]+	Fatty Acyls	Lineolic acids and derivatives	C14765	Lipid metabolism	54739-30-9	HMDB0004668	BioDeepDB	2	pos	2.74078e+08	2.38544e+08	2.82347e+08	2.84772e+08	2.7529e+08	2.98862e+08	1.2692e+08	9.65385e+07	8.80617e+07	9.44885e+07	8.36675e+07	1.15286e+08	2.91194e+08	1.40285e+08	2.03857e+08	1.38794e+08	1.17951e+08	1.49413e+08
M296T379	Sumatriptan	296.135	378.9	295.135	13.0747	C14H21N3O2S	[M+H]+	Indoles and derivatives	Tryptamines and derivatives	C07319		103628-46-2	HMDB0005037	BioDeepDB	2	pos	1.02114e+07	1.48034e+07	1.34227e+07	1.10564e+07	9.29872e+06	1.0381e+07	2.24462e+07	2.34902e+06	1.64573e+06	2.56311e+06	1.2167e+07	800502	3.88978e+06	1.79404e+06	81095.7	248048	295996	1.13892e+07
M319T623	Menthyl pyrrolidone carboxylate	319.19	623.2	318.204	0.119126	C16H30O6	[M+H]+	Prenol lipids	Terpene glycosides	C03962		52528-10-6	HMDB0032368	BioDeepDB	2	pos	1.69466e+08	1.34179e+08	1.30572e+08	1.7875e+08	7.15226e+07	1.8521e+08	4.9549e+08	8.13711e+08	5.36325e+08	5.35009e+08	4.57841e+08	7.88693e+08	6.27508e+08	2.80249e+08	4.97957e+08	5.82431e+08	4.01313e+08	3.23267e+08
M304T304	Nicotianamine	304.152	303.6	303.143	4.35309	C12H21N3O6	[M+H]+			C05324		34441-14-0		BioDeepDB	2	pos	4.20634e+08	5.49326e+08	4.21064e+08	3.58284e+08	2.82974e+08	3.34751e+08	3.11468e+08	2.32797e+08	4.96445e+08	2.3585e+08	2.35939e+08	4.28788e+08	1.30954e+08	1.1468e+08	1.60674e+08	1.44889e+08	1.29977e+08	3.0105e+07
M306T198	2'-Deamino-2'-hydroxyneamine	306.166	198	323.169	12.8492	C12H25N3O7	[M+H-H2O]+			C20350	Biosynthesis of other secondary metabolites; Global and overview maps			BioDeepDB	2	pos	2.66778e+07	3.97313e+07	3.53552e+07	1.53359e+07	1.44221e+07	1.02624e+07	3.2515e+06	3.31505e+06	3.96822e+06	4.20384e+06	3.29418e+06	4.09537e+06	2.67816e+07	3.29791e+07	2.9227e+07	3.56989e+07	2.31358e+07	2.77712e+07
M309T620	2,3-Dinor-8-iso prostaglandin F2alpha	309.205	620.4	326.209	1.13011	C18H30O5	[M+H-H2O]+			C14794	Lipid metabolism	221664-05-7		BioDeepDB	2	pos	3.51054e+07	1.41589e+07	3.97229e+07	4.00011e+07	3.89876e+07	3.94284e+07	4.19253e+07	4.10876e+07	3.30785e+07	3.82061e+07	2.62726e+07	4.00119e+07	3.2902e+07	2.58948e+07	1.88056e+07	1.11361e+07	1.86909e+07	2.44848e+07
M329T458	(S)-Reticuline	329.15	457.6	329.163	0.0458713	C19H23NO4	[M]+	Isoquinolines and derivatives	Benzylisoquinolines	C02105	Chemical structure transformation maps; Biosynthesis of other secondary metabolites; Global and overview maps	485-19-8	HMDB0003601	BioDeepDB	2	pos	5.70241e+06	6.7831e+06	6.11785e+06	4.90776e+06	4.36174e+06	3.38287e+06	1.04787e+07	2.40097e+07	1.25904e+07	3.24258e+07	1.68077e+07	2.29305e+07	2.06683e+08	1.99649e+08	2.03344e+08	1.95772e+08	1.64745e+07	2.04109e+08
M314T199	Geranyl diphosphate	314.091	199.4	314.068	0.650166	C10H20O7P2	[M]+			C00341	Chemical structure transformation maps; Metabolism of cofactors and vitamins; Global and overview maps; Metabolism of terpenoids and polyketides	763-10-0		BioDeepDB	2	pos	9.89701e+06	6.18172e+06	1.16587e+07	1.29457e+07	1.74309e+07	1.61811e+07	872480	345888	901421	377097	222199	1.14079e+06	2.03363e+07	2.30644e+07	2.44727e+07	2.78471e+07	1.9459e+07	4.26005e+07
M317T719	15-Deoxy-d-12,14-PGJ2	317.211	718.7	316.204	0.371463	C20H28O3	[M+H]+	Fatty Acyls	Eicosanoids	C14717	Lipid metabolism	87893-55-8	HMDB0005079	BioDeepDB	2	pos	3.06197e+06	5.44462e+06	1.06921e+07	1.28431e+07	1.5987e+07	8.02921e+06	7.44212e+06	7.53377e+06	7.76734e+06	8.00872e+06	6.68611e+06	3.79511e+06	1.02275e+07	7.19069e+06	3.67153e+06	1.89179e+06	7.74355e+06	7.34416e+06
M319T793	5(S)-HpETE	319.227	793	336.23	0.773073	C20H32O4	[M+H-H2O]+			C05356	Nervous system; Endocrine system; Lipid metabolism; Structure-based classification; Global and overview maps	71774-08-8		BioDeepDB	2	pos	4.96712e+07	5.06634e+07	6.04011e+07	5.47932e+07	5.65776e+07	5.27992e+07	2.05863e+06	1.96179e+06	896830	1.41413e+06	1.7154e+06	3.23212e+06	2.35799e+07	2.04144e+07	3.52743e+07	2.7833e+07	2.22427e+07	3.33102e+06
M337T87_2	Kyotorphin	337.172	87	337.175	1.93096	C15H23N5O4	[M]+	Carboxylic acids and derivatives	Amino acids, peptides, and analogues	C02993		70904-56-2	HMDB0005768	BioDeepDB	2	pos	1.09133e+07	1.01335e+07	7.00936e+06	9.72458e+06	7.16607e+06	5.21516e+06	1.75041e+07	1.03679e+07	1.51364e+07	9.09761e+06	1.09998e+07	1.42157e+07	2.65428e+06	993956	975425	995439	3.92002e+06	813497
M327T770	Pentaporphyrin I	327.158	769.6	327.147	0.89173	C19H21NO4	[M]+	Tetrapyrroles and derivatives	Porphyrins	C09541	Chemical structure transformation maps	3019-51-0	HMDB0000839	BioDeepDB	2	pos	2.96361e+07	1.68201e+07	2.00679e+07	2.57505e+07	1.95469e+07	2.2972e+07	8.57408e+06	6.09385e+06	2.62055e+06	9.94982e+06	7.10658e+06	7.31645e+06	1.01191e+07	7.66097e+06	7.40375e+06	7.27027e+06	4.77984e+06	1.89117e+07
M328T689	Docosahexaenoic acid	328.237	689.1	328.24	9.13973	C22H32O2	[M]+	Fatty Acyls	Fatty acids and conjugates	C06429	Lipid metabolism	6217-54-5	HMDB0002183	BioDeepDB	2	pos	6.55653e+08	6.8531e+08	7.17037e+08	9.2069e+08	6.18259e+08	7.20119e+08	6.02406e+08	5.58782e+08	6.49333e+08	5.4487e+08	7.1365e+08	5.00215e+08	3.7584e+08	3.30608e+08	3.86248e+08	4.90809e+08	5.39298e+08	3.86356e+08
M346T348_2	L-Alanyl-gamma-D-glutamyl-L-lysine	346.2	348.2	346.185	8.96199	C14H26N4O6	[M]+			C21160				BioDeepDB	2	pos	1.95795e+08	2.14923e+08	1.65352e+08	1.62611e+08	1.32704e+08	1.5863e+08	1.32883e+08	1.51678e+08	7.97663e+07	1.2918e+08	1.03372e+08	1.57189e+08	3.25812e+07	3.47098e+07	5.55738e+07	4.63466e+07	4.5199e+07	5.57715e+07
M333T715	Spectinomycin	333.169	714.9	332.158	4.09304	C14H24N2O7	[M+H]+	Dioxanes	1,4-dioxanes	C02078		1695-77-8	HMDB0015055	BioDeepDB	2	pos	9.84016e+07	1.05877e+08	6.91468e+07	1.20806e+07	1.2352e+07	8.04882e+06	3.08384e+08	3.91984e+08	4.74461e+08	3.83078e+08	2.88014e+08	3.74554e+08	1.94892e+08	1.863e+08	1.95248e+08	2.36715e+08	1.73203e+08	1.66254e+08
M335T709	Prostaglandin-c2	335.222	709.4	334.214	1.26483	C20H30O4	[M+H]+	Fatty Acyls	Eicosanoids	C05955	Lipid metabolism; Nervous system; Global and overview maps	49825-91-4	HMDB0060095	BioDeepDB	2	pos	4.07295e+07	4.28804e+07	1.4274e+07	4.09404e+07	4.2448e+07	4.58748e+07	966365	1.05187e+06	245474	838987	1.14104e+06	845029	1.2854e+07	8.47105e+07	1.79467e+07	6.93709e+07	3.4268e+07	1.13257e+08
M357T454	cyclo-Dopa 5-O-glucoside	357.097	454.4	357.106	25.2032	C15H19NO9	[M]+			C17751	Biosynthesis of other secondary metabolites	71242-23-4		BioDeepDB	2	pos	5.49611e+07	6.31154e+07	9.30344e+07	1.04706e+08	8.06343e+07	1.10637e+08	7.98577e+06	7.68156e+06	4.26266e+06	1.19252e+07	5.82009e+06	9.43777e+06	2.9716e+06	2.74579e+06	3.33279e+06	3.12999e+06	2.68386e+06	3.95326e+06
M341T518	Isocorypalmine	341.137	517.9	341.163	2.80626	C20H23NO4	[M]+			C04118	Chemical structure transformation maps; Biosynthesis of other secondary metabolites; Global and overview maps	483-34-1		BioDeepDB	2	pos	5.78993e+06	4.95545e+06	6.01834e+06	3.46858e+06	4.20879e+06	4.06254e+06	40532.3	98144.9	16390.2	109592	2.95043e+06	42140	5.3292e+06	655261	6.62839e+06	3.77874e+06	5.48079e+06	6.44064e+06
M362T288_1	Chelirubine	362.086	288.3	362.103	1.98818	C21H16NO5	[M]+			C06327	Biosynthesis of other secondary metabolites	18203-11-7		BioDeepDB	2	pos	3.5495e+08	3.53266e+08	3.41284e+08	4.38044e+08	4.68876e+08	4.56937e+08	1.47163e+08	1.26976e+08	7.02603e+07	1.07369e+08	1.05084e+08	1.47627e+08	9.30326e+07	8.94342e+07	8.76834e+07	2.59873e+07	1.33413e+07	2.96028e+07
M346T196	Guanosine 2',3'-cyclic phosphate	346.055	196.4	345.047	0.129035	C10H12N5O7P	[M+H]+	Purine nucleotides	Cyclic purine nucleotides	C06194	Global and overview maps; Nucleotide metabolism	15718-49-7 / 634-02-6	HMDB0011629	BioDeepDB	2	pos	3.9333e+07	8.93606e+06	2.09662e+07	2.77434e+07	2.70628e+07	2.45532e+07	2.39447e+07	4.18164e+07	2.59714e+07	2.946e+07	3.42616e+07	3.52051e+07	8.26999e+07	8.65088e+07	9.1748e+07	7.44013e+07	7.23877e+07	8.11312e+07
M347T588	Quinestrol	347.242	588.2	364.24	27.4563	C25H32O2	[M+H-H2O]+	Steroids and steroid derivatives	Estrane steroids	C07619		152-43-2	HMDB0015579	BioDeepDB	2	pos	5.98113e+06	5.17095e+06	3.66149e+06	4.32425e+06	3.11118e+06	3.7787e+06	1.01322e+07	1.12915e+07	1.05688e+07	1.01419e+07	1.19441e+07	1.06075e+07	161326	69065.3	1.64545e+06	157821	99040.8	249189
M349T600	17alpha,21-Dihydroxypregnenolone	349.238	600.5	348.23	0.355059	C21H32O4	[M+H]+	Steroids and steroid derivatives	Hydroxysteroids	C05487	Lipid metabolism	1167-48-2	HMDB0006762	BioDeepDB	2	pos	3.59458e+06	3.55726e+06	3.18564e+06	2.58977e+06	2.64321e+06	2.1844e+06	5.6123e+06	4.63981e+06	3.83981e+06	4.53694e+06	5.19731e+06	5.08562e+06	2.21421e+06	4.38597e+06	2.5873e+06	5.17211e+06	6.21601e+06	4.76439e+06
M348T697	2-Hydroxy-6-pentadecylbenzoic acid	348.274	697.2	348.266	20.3863	C22H36O3	[M]+	Benzene and substituted derivatives	Benzoic acids and derivatives	C10759		16611-84-0	HMDB0029683	BioDeepDB	2	pos	5.69288e+07	4.86769e+07	4.28857e+07	3.02096e+07	3.65595e+07	4.7559e+07	7.88591e+06	1.08874e+07	4.8797e+06	8.99978e+06	8.76947e+06	2.65063e+06	7.78626e+07	8.46511e+07	8.58957e+07	1.1317e+08	6.21906e+07	2.18259e+08
M349T280	N-(5-Phospho-D-ribosyl)anthranilate	349.053	280.1	349.056	2.67387	C12H16NO9P	[M]+			C04302	Amino acid metabolism; Global and overview maps	27695-85-8		BioDeepDB	2	pos	1.78834e+07	2.26659e+07	2.27992e+07	1.1137e+07	1.23925e+07	1.51421e+07	784809	263773	267204	149390	611301	171698	535950	372297	672028	710678	402116	417355
M351T694	Prostaglandin G2	351.214	693.5	368.22	0.0100597	C20H32O6	[M+H-H2O]+	Fatty Acyls	Eicosanoids	C05956	Nervous system; Lipid metabolism; Immune system; Structure-based classification; Global and overview maps	51982-36-6	HMDB0003235	BioDeepDB	2	pos	9.02937e+06	8.2191e+06	1.69112e+07	3.12815e+07	4.95543e+07	4.4279e+07	10405.2	17936.5	2.48945e+06	3.0015e+06	3.01054e+06	31626.1	83572.4	2.12575e+06	21515.5	1.80603e+06	17526.1	9970.98
M351T753_1	Carboprost	351.252	752.6	368.256	1.75131	C21H36O5	[M+H-H2O]+			C06872		35700-23-3		BioDeepDB	2	pos	7.10188e+09	8.33425e+09	1.24973e+10	4.84123e+09	1.01833e+10	1.13379e+10	2.30254e+09	2.45203e+09	8.36681e+08	2.1014e+09	9.15537e+08	3.08139e+09	4.40798e+08	5.68049e+08	4.37653e+08	6.35327e+08	6.34295e+08	6.78893e+08
M351T685	Misoprostol	351.252	684.8	368.256	1.80608	C21H36O5	[M+H-H2O]+			C07227		59122-46-2		BioDeepDB	2	pos	1.06751e+07	1.07661e+07	1.53708e+07	1.80397e+07	1.78901e+07	1.59889e+07	748807	656732	621227	714783	611413	2.35513e+06	610133	684196	539345	729214	680184	822405
M352T605	15-Keto-prostaglandin F2a	352.212	604.7	352.225	14.8973	C20H32O5	[M]+	Fatty Acyls	Eicosanoids	C05960	Lipid metabolism	35850-13-6	HMDB0004240	BioDeepDB	2	pos	3.52556e+07	2.66451e+07	3.57015e+07	7.65318e+07	7.17313e+07	8.75203e+07	4.54561e+07	8.9773e+07	9.70651e+07	1.11938e+08	8.20951e+07	1.02902e+08	2.87045e+08	3.34284e+08	2.98362e+08	2.60211e+08	2.13366e+08	1.84634e+08
M358T714	E-64	358.201	713.6	357.201	19.7542	C15H27N5O5	[M+H]+			C01341		66701-25-5		BioDeepDB	2	pos	9.65089e+06	1.20538e+07	1.44549e+07	2.86164e+06	1.00981e+07	5.77796e+06	1.31058e+07	4.94167e+06	8.79903e+06	8.73984e+06	2.0204e+07	9.56342e+06	2.22742e+06	3.87378e+06	6.56209e+06	8.42894e+06	4.053e+06	6.83119e+06
M378T447	Riboflavin reduced	378.148	446.8	378.154	15.6024	C17H22N4O6	[M]+	Pteridines and derivatives	Alloxazines and isoalloxazines	C01007	Metabolism of cofactors and vitamins; Global and overview maps	101652-10-2	HMDB0001557	BioDeepDB	2	pos	9.43416e+07	8.45734e+07	1.80085e+08	1.5044e+08	1.23332e+08	1.91469e+08	1.40611e+07	1.16905e+07	8.90443e+06	1.21645e+07	8.17498e+06	1.40479e+07	5.96327e+07	1.07965e+07	1.62937e+07	1.18616e+07	1.28999e+07	3.61167e+07
M363T80_2	Catalpol	363.137	79.6	362.121	23.1979	C15H22O10	[M+H]+			C09773		2415-24-9 / NA		BioDeepDB	2	pos	2.0492e+08	1.15582e+08	1.80344e+08	1.83649e+08	1.68805e+08	1.86135e+08	1.99775e+07	1.37013e+07	1.2831e+07	1.65395e+07	1.09097e+07	1.80327e+07	1.08305e+07	1.1084e+07	2.24517e+07	1.06408e+07	2.04534e+07	1.31792e+07
M384T97	Lacto-N-biose I	384.149	97.1	383.143	2.33195	C14H25NO11	[M+H]+	Organooxygen compounds	Carbohydrates and carbohydrate conjugates	C06372		50787-09-2	HMDB0006575	BioDeepDB	2	pos	1.63411e+08	1.31799e+08	1.00265e+08	7.24186e+07	6.08581e+07	7.84045e+07	1.48397e+08	8.47178e+07	6.72499e+07	9.28509e+07	6.25118e+07	8.56195e+07	2.3804e+07	1.82425e+07	2.26798e+07	2.24731e+07	1.97423e+07	1.74821e+07
M384T751	Myriocin	384.273	751.1	401.278	2.55821	C21H39NO6	[M+H-H2O]+			C19914		35891-70-4		BioDeepDB	2	pos	1.87944e+07	5.57216e+06	3.21794e+07	3.08288e+07	7.29935e+07	1.20032e+08	203649	227350	109921	153437	398937	371305	422992	180817	601042	269032	67678.3	339536
M405T121_2	UDP	405.009	121.4	404.002	0.0138574	C9H14N2O12P2	[M+H]+	Pyrimidine nucleotides	Pyrimidine ribonucleotides	C00015	Metabolism of terpenoids and polyketides; Global and overview maps; Signaling molecules and interaction; Nucleotide metabolism	58-98-0	HMDB0000295	BioDeepDB	2	pos	2.81331e+08	4.05285e+08	5.49684e+08	5.16478e+08	5.35327e+08	4.46351e+08	1.67023e+07	1.82214e+07	1.22725e+06	2.14535e+07	5.14374e+06	2.10571e+07	235572	1.33014e+07	108981	306385	287836	283223
M411T592	Coleonol	411.238	591.7	410.231	0.671145	C22H34O7	[M+H]+			C09076		66575-29-9 / 66428-89-5		BioDeepDB	2	pos	719737	512805	524660	952060	933214	353498	885389	1.091e+06	3.26187e+06	1.19719e+06	2.95863e+06	1.31773e+06	4.57012e+06	3.38853e+06	4.55102e+06	7.25342e+06	5.82117e+06	7.21588e+06
M413T392_2	4-Methylamino-4-de(dimethylamino)anhydrotetracycline	413.146	392.3	412.127	28.8614	C21H20N2O7	[M+H]+			C21436				BioDeepDB	2	pos	8.01281e+07	7.57549e+07	6.25742e+07	5.26071e+07	3.99966e+07	4.79206e+07	4.15679e+07	4.46832e+07	3.41659e+07	3.94681e+07	3.40962e+07	4.20035e+07	5.67773e+07	4.17093e+07	4.73633e+07	4.95312e+07	4.81283e+07	4.28708e+07
M437T455	HC-toxin	437.235	455.1	436.232	0.972792	C21H32N4O6	[M+H]+			C15676		83209-65-8		BioDeepDB	2	pos	127118	4.26616e+06	317077	2.95572e+06	223460	103937	1.36148e+06	1.47207e+06	1.34677e+06	1.02475e+06	949385	55111	1.29223e+06	1.12346e+06	1.23134e+06	1.20206e+06	1.05659e+06	64866.4
M432T455_2	Gentamicin C1a	432.283	455.2	449.285	13.0331	C19H39N5O7	[M+H-H2O]+			C00908	Biosynthesis of other secondary metabolites; Global and overview maps	26098-04-4		BioDeepDB	2	pos	2.31288e+07	2.21759e+07	1.65593e+07	1.5878e+07	1.55565e+07	1.50697e+07	4.94522e+07	2.33309e+07	5.79373e+07	5.36231e+07	6.12888e+07	5.72626e+07	1.04586e+07	7.03863e+06	1.5042e+07	9.71291e+06	1.48258e+07	2.39665e+06
M432T753_2	3beta,5beta-Ketotriol	432.337	752.7	432.324	18.3283	C27H44O4	[M-H2O+NH4]+			C16494	Metabolism of terpenoids and polyketides			BioDeepDB	2	pos	5.29046e+07	8.72765e+07	1.03593e+08	9.04482e+07	9.35527e+07	1.17909e+08	3.40951e+07	3.78325e+07	2.44414e+07	3.25746e+07	3.29279e+07	3.81783e+07	8.30204e+07	4.38762e+07	6.52609e+07	9.49479e+07	9.16056e+07	5.07699e+07
M535T836	beta-Cryptoxanthin	535.413	835.7	552.433	22.7226	C40H56O	[M+H-H2O]+			C08591	Global and overview maps; Metabolism of terpenoids and polyketides	472-70-8		BioDeepDB	2	pos	2.51534e+07	2.38776e+07	9.50099e+06	1.99334e+07	1.78808e+07	1.16422e+07	1.22379e+07	2.49144e+07	2.36548e+07	2.67239e+07	2.35224e+07	3.57747e+07	1.10081e+06	2.15965e+07	1.81661e+06	5.34009e+06	1.43408e+06	788467
M188T174	(2S)-2-{[1-(R)-Carboxyethyl]amino}pentanoate	188.093	173.9	189.1	1.99901	C8H15NO4	[M-H]-	Carboxylic acids and derivatives	Amines	C06326				MetaDNA	2	neg	747154	747188	844082	772670	850371	738210	98992.9	72775.1	58078.1	82595.5	41860	50222.2	50756.6	79355.9	672427	448326	546194	958761
M156T87	N-Acetyl-L-aspartic acid	156.028	86.9	175.048	8.39584	C6H9NO5	[M-H2O-H]-	Carboxylic acids and derivatives	Amino acids, peptides, and analogues	C01042	Amino acid metabolism; Global and overview maps	997-55-7	HMDB0000812	MetaDNA	2	neg	6.46257e+06	7.07301e+06	6.61988e+06	5.27184e+06	1.07845e+07	1.30094e+07	1.20111e+07	1.19446e+07	1.42734e+07	1.32306e+07	1.17195e+07	1.29654e+07	1.638e+07	1.04127e+07	1.0624e+07	1.05099e+07	1.01116e+07	1.07386e+07
M251T294	Deoxyinosine	251.079	293.8	252.086	1.89582	C10H12N4O4	[M-H]-	Azacyclic compounds	Alcohols and polyols	C05512	Membrane transport; Global and overview maps; Nucleotide metabolism	890-38-0	HMDB0000071	MetaDNA	2	neg	7.67293e+06	8.4412e+06	7.34286e+06	5.65502e+06	5.7187e+06	4.55295e+06	1.02255e+07	9.32878e+06	7.57033e+06	8.58664e+06	9.51606e+06	1.04454e+07	2.73286e+06	6.14838e+06	5.13613e+06	6.87649e+06	7.19857e+06	5.50224e+06
M297T397	5'-S-Methyl-5'-thioinosine	297.066	396.8	298.074	0.08079	C11H14N4O4S	[M-H]-			C19787	Amino acid metabolism; Global and overview maps	17298-58-7		MetaDNA	2	neg	1.11635e+07	4.18689e+06	2.85252e+06	1.2252e+06	1.20614e+06	866376	1.90923e+06	28649	31201.9	37113.4	51887.8	36119.1	82992.5	118339	58937	32427.2	78878.4	59703.2
M267T93	2-O-(alpha-D-Mannosyl)-D-glycerate	267.073	92.6	268.079	3.65444	C9H16O9	[M-H]-	Carboxylic acids and derivatives	Alcohols and polyols	C11544	Carbohydrate metabolism; Membrane transport; Global and overview maps			MetaDNA	2	neg	2.76649e+06	2.75655e+06	2.5293e+06	2.1807e+06	2.33768e+06	5.48859e+06	3.35875e+06	2.35914e+06	2.77016e+06	2.64038e+06	2.63661e+06	3.49966e+06	3.86333e+07	1.54905e+07	3.49992e+07	2.29891e+07	2.22525e+07	1.88615e+07
M211T202	5-Carboxyvanillic acid	211.025	201.8	212.032	2.72954	C9H8O6	[M-H]-	Benzene and substituted derivatives	Anisoles	C18338	Xenobiotics biodegradation and metabolism; Global and overview maps	2134-91-0		MetaDNA	2	neg	2.40407e+06	1.87842e+06	1.78182e+06	2.22502e+06	2.50295e+06	1.8646e+06	2.19778e+06	1.08783e+06	976935	1.40457e+06	909939	1.33198e+06	1.40546e+06	1.26158e+06	1.31778e+06	1.53448e+06	1.25998e+06	1.43451e+06
M343T94	Melibiitol	343.125	94.2	344.132	0.221494	C12H24O11	[M-H]-	Fatty Acyls	Alcohols and polyols	C05399	Carbohydrate metabolism	497-83-6	HMDB0006791	MetaDNA	2	neg	1.35985e+08	9.83139e+07	1.14735e+08	1.21543e+08	1.14068e+08	1.15691e+08	6.45109e+07	6.98448e+07	4.1075e+07	5.65085e+07	5.41318e+07	6.31673e+07	4.11735e+07	3.69371e+07	3.67901e+07	3.39548e+07	2.84859e+07	6.73389e+07
M186T509	10-Oxodecanoate	186.122	509.5	186.126	19.3418	C10H18O3	[M]-	Carboxylic acids and derivatives	Carbonyl compounds	C02217		5578-80-3		MetaDNA	2	neg	6.62112e+07	4.32939e+07	5.245e+07	6.27876e+07	7.04846e+07	5.95049e+07	6.95824e+06	2.67392e+07	3.40668e+06	6.0312e+06	1.80175e+07	1.94905e+07	3.34291e+07	6.16576e+07	3.81405e+07	6.28188e+07	4.40372e+07	4.72187e+07
M367T399	5-O-Feruloylquinic acid	367.104	398.9	368.111	2.65865	C17H20O9	[M-H]-	Benzene and substituted derivatives	1-hydroxy-2-unsubstituted benzenoids	C02572				MetaDNA	2	neg	3.51212e+07	1.8451e+07	2.27928e+07	2.57215e+07	2.16591e+07	3.85697e+07	2.88352e+06	8.04399e+06	2.14533e+06	2.29842e+06	6.44359e+06	1.23194e+07	836235	914411	1.11753e+06	1.01703e+06	849162	4.06412e+06
M253T146	4-(3-Methylbut-2-enyl)-L-tryptophan	253.131	145.8	272.152	12.286	C16H20N2O2	[M-H2O-H]-	Azacyclic compounds	Amines	C04290	Biosynthesis of other secondary metabolites; Global and overview maps			MetaDNA	2	neg	2.48974e+07	3.17903e+07	2.73205e+07	1.52614e+07	1.47823e+07	1.38762e+07	3.23934e+07	1.33167e+07	2.50085e+07	2.46634e+07	2.11002e+07	3.36746e+07	1.46051e+07	1.36332e+07	1.43307e+07	1.42312e+07	1.3091e+07	1.43775e+07
M203T119	Tryptophanamide	203.104	119.1	203.106	9.35473	C11H13N3O	[M]-	Azacyclic compounds	Amines	C00977		20696-57-5	HMDB0013318	MetaDNA	2	neg	817314	920241	763914	466562	525362	599720	493367	266767	519119	524491	205414	619618	1.02808e+06	236619	1.05849e+06	714984	603389	392402
M286T819	2'-Hydroxygenistein	286.043	818.7	286.048	17.13	C15H10O6	[M]-	Benzene and substituted derivatives	1-benzopyrans	C12134	Biosynthesis of other secondary metabolites	1156-78-1	HMDB0034014	MetaDNA	2	neg	1.63349e+08	1.92347e+08	6.2011e+08	1.25202e+08	3.441e+08	4.01376e+08	74930.8	328117	11871.1	109222	8.66534e+06	134437	115286	1.07353e+08	51161.6	2.61406e+07	188388	2.23628e+07
M417T743	Kaempferol 3-O-beta-D-xyloside	417.083	743.1	418.09	0.182218	C20H18O10	[M-H]-			C20727				MetaDNA	2	neg	5.67449e+07	5.31109e+07	4.45768e+07	3.97561e+07	4.3558e+07	5.08651e+07	2.56486e+07	1.76672e+07	1.30142e+07	1.70837e+07	1.54529e+07	2.13084e+07	7.08467e+06	4.58277e+06	8.72302e+06	7.75424e+06	6.88035e+06	8.21044e+06
M197T113	3,4-Dihydroxyphthalate	197.01	113.4	198.016	3.43131	C8H6O6	[M-H]-	Benzene and substituted derivatives	1-hydroxy-2-unsubstituted benzenoids	C03223	Xenobiotics biodegradation and metabolism; Global and overview maps	82784-82-5		MetaDNA	2	neg	1.05426e+08	1.33701e+08	1.39731e+08	5.0362e+07	6.62748e+07	4.29636e+07	4.23234e+07	3.08343e+07	3.01642e+07	3.02853e+07	2.48188e+07	2.62051e+07	4.56377e+07	5.38434e+07	4.30289e+07	4.53301e+07	3.85276e+07	3.42913e+07
M165T82	Phosphohydroxypyruvic acid	164.958	81.6	183.977	7.94137	C3H5O7P	[M-H2O-H]-	Carboxylic acids and derivatives	Alpha-keto acids and derivatives	C03232	Energy metabolism; Amino acid metabolism; Global and overview maps	3913-50-6	HMDB0001024	MetaDNA	2	neg	2.39118e+07	2.59574e+07	2.7646e+07	2.9801e+07	2.9704e+07	2.99989e+07	2.17401e+06	1.11655e+06	521800	1.07429e+06	1.12911e+06	1.65691e+06	1.67736e+06	1.65665e+06	1.51806e+06	2.29764e+06	1.40573e+06	2.56379e+06
M345T156	Cyclic GMP	345.044	155.9	345.047	9.5639	C10H12N5O7P	[M]-	Azacyclic compounds	Alcohols and polyols	C00942	Circulatory system; Nervous system; Signal transduction; Sensory system; Endocrine system; Digestive system; Environmental adaptation; Nucleotide metabolism; Cellular community - eukaryotes; Immune system; Global and overview maps	7665-99-8	HMDB0001314	MetaDNA	2	neg	1.23245e+07	1.79398e+07	3.61194e+06	7.09332e+06	1.14122e+07	8.58823e+06	1.77806e+06	796760	1.35069e+06	1.59227e+06	579323	1.76514e+06	832009	1.14247e+06	688823	5.64377e+06	742781	3.78285e+06
M785T353_2	FAD	785.143	353.5	785.157	17.8308	C27H33N9O15P2	[M]-	(3'->5')-dinucleotides and analogues	(3'->5')-dinucleotides	C00016	Metabolism of cofactors and vitamins; Global and overview maps; Digestive system	146-14-5	HMDB0001248	MetaDNA	2	neg	660007	4.30099e+06	3.0725e+06	2.35906e+06	5.89467e+06	2.88826e+06	569615	471699	297817	455317	346070	672380	101106	810403	594829	4052.35	1766.9	1.06093e+06
M295T101_1	Prunasin	295.105	101.4	295.106	1.35545	C14H17NO6	[M]-	Benzene and substituted derivatives	Alcohols and polyols	C00844	Metabolism of other amino acids; Global and overview maps	99-18-3	HMDB0034934	MetaDNA	2	neg	5.67297e+06	4.90373e+06	5.26073e+06	3.18048e+06	2.75559e+06	3.3995e+06	7.26961e+07	5.23774e+07	3.88572e+06	6.90127e+06	6.23351e+06	5.97164e+07	1.91159e+06	4.49401e+06	5.90076e+06	5.59955e+06	4.20792e+06	1.07187e+07
M118T140	5-Hydroxypentanoic acid	118.059	140.4	118.063	29.6452	C5H10O3	[M]-	Carboxylic acids and derivatives	Alcohols and polyols	C02804		13392-69-3	HMDB0061927	MetaDNA	2	neg	1.78817e+06	1.88535e+06	2.06908e+06	2.48378e+06	2.45311e+06	2.47651e+06	265706	211380	180668	223346	190997	245594	501704	474718	508510	536024	454228	615828
M147T101	D-Xylonate	147.03	100.7	166.048	7.41349	C5H10O6	[M-H2O-H]-	Carboxylic acids and derivatives	Alcohols and polyols	C00502	Carbohydrate metabolism; Global and overview maps	526-91-0	HMDB0059750	MetaDNA	2	neg	2.58496e+06	3.84465e+06	6.0376e+06	6.8861e+06	6.96461e+06	6.86367e+06	8.05302e+06	7.86011e+06	7.6492e+06	7.2668e+06	7.47633e+06	7.44438e+06	7.16596e+06	7.10795e+06	7.0593e+06	7.16236e+06	6.7759e+06	6.84187e+06
M219T89	(-)-threo-Iso(homo)2-citrate	219.046	89.5	220.058	23.8483	C8H12O7	[M-H]-	Carboxylic acids and derivatives	Alcohols and polyols	C16597	Energy metabolism; Global and overview maps			MetaDNA	2	neg	2.72004e+09	2.3616e+09	2.25538e+09	1.75572e+09	1.4977e+09	1.25354e+09	7.33389e+08	6.23798e+08	1.24722e+09	6.23513e+08	5.81667e+08	6.81359e+08	1.25711e+09	3.59992e+08	3.19148e+08	6.17178e+08	3.60618e+08	3.97056e+08
M183T249	cis-(Homo)2-aconitate	183.031	248.5	202.048	7.04805	C8H10O6	[M-H2O-H]-			C20581	Energy metabolism; Global and overview maps			MetaDNA	2	neg	2.44069e+08	3.60137e+08	2.87055e+08	2.58956e+08	2.37706e+08	2.57234e+08	2.58455e+08	3.91214e+07	2.80274e+08	2.30449e+08	1.63984e+08	2.93838e+08	1.35092e+08	2.16386e+07	2.56037e+07	2.87407e+07	1.75564e+08	1.85686e+07
M340T94	3'-Ketolactose	340.093	93.9	340.101	22.9344	C12H20O11	[M]-	Organic oxides	Alcohols and polyols	C05403		15990-62-2	HMDB0001030	MetaDNA	2	neg	5.29092e+07	5.31853e+07	5.01392e+07	3.68087e+07	3.55012e+07	4.76434e+07	1.62589e+07	1.44601e+07	1.24315e+07	1.21008e+07	7.38885e+06	7.71087e+06	8.7418e+07	7.1992e+07	7.68486e+07	8.50753e+07	8.79515e+07	5.77781e+07
M131T89	D-Ornithine	131.083	88.6	132.09	2.86842	C5H12N2O2	[M-H]-	Carboxylic acids and derivatives	Amines	C00515	Biosynthesis of other secondary metabolites; Global and overview maps	348-66-3	HMDB0003374	MetaDNA	2	neg	9.29197e+07	9.55452e+07	1.10282e+08	1.16217e+08	1.28015e+08	1.19914e+08	1.08163e+07	9.55541e+06	5.66486e+06	9.33681e+06	9.0858e+06	1.19234e+07	4.12924e+07	4.60955e+07	4.18298e+07	5.41897e+07	4.28017e+07	6.22798e+07
M173T722	2-Oxoarginine	173.083	721.5	173.08	14.4442	C6H11N3O3	[M]-	Carboxylic acids and derivatives	Alpha-keto acids and derivatives	C03771	Amino acid metabolism; Global and overview maps	3715-10-4	HMDB0004225	MetaDNA	2	neg	1.51707e+07	1.45781e+07	1.48956e+07	1.39563e+07	1.54412e+07	1.35207e+07	3.93468e+06	1.45402e+07	1.30385e+07	1.44313e+07	1.37122e+07	1.37062e+07	1.23303e+07	1.32147e+07	1.15347e+07	1.48744e+07	1.21663e+07	1.29888e+07
M160T140	Glucosamine	160.062	140.5	179.079	6.8099	C6H13NO5	[M-H2O-H]-	Organonitrogen compounds	Alcohols and polyols	C00329	Carbohydrate metabolism; Membrane transport; Global and overview maps	3416-24-8	HMDB0001514	MetaDNA	2	neg	8.28898e+06	8.7992e+06	5.89236e+06	7.05097e+06	3.81581e+06	1.02571e+06	1.1986e+07	1.03502e+07	1.07665e+07	1.19738e+07	1.02395e+07	1.11818e+07	8.39298e+06	2.07014e+07	1.4383e+07	2.21399e+07	2.89508e+07	2.01945e+07
M301T699	Homoeriodictyol	301.073	698.9	302.079	2.90961	C16H14O6	[M-H]-	Benzene and substituted derivatives	1-benzopyrans	C09756	Biosynthesis of other secondary metabolites	446-71-9		MetaDNA	2	neg	1.19608e+06	639174	497800	636756	487232	395639	1.56688e+07	7.37932e+06	6.36517e+06	6.8504e+06	5.11394e+06	7.91501e+06	9.68637e+06	1.61349e+07	1.06173e+07	1.27977e+07	1.16577e+07	1.81447e+07
M271T707	Luteoforol	271.057	706.5	290.079	14.4248	C15H14O6	[M-H2O-H]-	Benzene and substituted derivatives	1-benzopyrans	C05907	Biosynthesis of other secondary metabolites	24897-98-1	HMDB0041310	MetaDNA	2	neg	8.89936e+08	1.22421e+09	1.02266e+09	1.06221e+09	9.6638e+08	9.32324e+08	1.91067e+07	1.53712e+07	2.84279e+07	1.5759e+07	1.5557e+07	5.00108e+07	4.38398e+07	8.33983e+07	5.41455e+07	7.87665e+07	7.78142e+07	9.01507e+07
M383T93	Acetyl-maltose	383.12	93.5	384.127	0.459387	C14H24O12	[M-H]-	Carboxylic acids and derivatives	Alcohols and polyols	C02130				MetaDNA	2	neg	2.26373e+07	2.77022e+07	2.4672e+07	2.20314e+07	2.07691e+07	2.25201e+07	3.19127e+07	1.6781e+07	1.5366e+07	1.31952e+07	1.49337e+07	1.17877e+07	6.37579e+07	5.08236e+07	5.82321e+07	6.66827e+07	5.12032e+07	5.95436e+07
M181T578	D-Iditol	181.068	577.7	182.079	20.0142	C6H14O6	[M-H]-	Organooxygen compounds	Alcohols and polyols	C01489		25878-23-3		MetaDNA	2	neg	1.51134e+08	1.88688e+08	1.60585e+08	7.73607e+07	8.72387e+07	7.72721e+07	4.97558e+07	7.48565e+07	8.58746e+07	6.77531e+07	7.22888e+07	7.20938e+07	6.01143e+07	2.65862e+07	5.8884e+07	5.09597e+07	4.1606e+07	3.2082e+07
M161T817	L-Fucono-1,5-lactone	161.045	816.9	162.053	5.73751	C6H10O5	[M-H]-	Carboxylic acids and derivatives	Alcohols and polyols	C18028	Carbohydrate metabolism; Global and overview maps			MetaDNA	2	neg	2.69229e+07	1.61685e+07	2.4581e+07	2.2659e+07	5.77751e+06	1.74566e+06	2.79646e+06	5.15464e+06	2.10417e+06	3.18103e+06	5.72117e+06	4.02978e+06	2.29831e+07	2.21877e+07	2.56177e+07	2.50495e+07	2.4211e+07	2.43973e+07
M145T101	6-Deoxy-L-galactose	145.051	100.8	164.069	7.51464	C6H12O5	[M-H2O-H]-	Organooxygen compounds	Alcohols and polyols	C01019	Immune system; Signal transduction; Carbohydrate metabolism; Cellular community - prokaryotes; Global and overview maps	2438-80-4		MetaDNA	2	neg	4.3114e+07	9.08218e+06	4.611e+07	4.70721e+07	3.9913e+07	5.38122e+07	4.29058e+07	7.74399e+06	3.88794e+07	4.5699e+07	4.36796e+07	3.99619e+07	4.75696e+07	4.75505e+07	3.84229e+07	3.99496e+07	3.7934e+07	3.65542e+07
M321T465_1	Methyl-2-alpha-L-fucopyranosyl-beta-D-galactoside	321.119	465	340.137	2.77156	C13H24O10	[M-H2O-H]-	Organooxygen compounds	Alcohols and polyols	C04698				MetaDNA	2	neg	195419	208130	285267	260358	151605	128702	405539	425907	383271	424518	317424	354449	75543	59305.5	86959.4	83001.1	64994.4	69999.5
M189T371	N-Amidino-L-glutamate	189.077	371.2	189.075	11.6356	C6H11N3O4	[M]-	Carboxylic acids and derivatives	Amino acids, peptides, and analogues	C03140		73477-53-9		MetaDNA	2	neg	2.16649e+07	2.33134e+07	3.18659e+07	3.14419e+07	3.63266e+07	4.14238e+07	1.94303e+06	4.02245e+06	1.59427e+06	2.24555e+06	2.27295e+06	2.83604e+06	9.10918e+06	3.64658e+06	5.11981e+06	5.00013e+06	5.01508e+06	2.6239e+06
M269T743	Gentiacaulein	269.046	742.6	288.063	4.42305	C15H12O6	[M-H2O-H]-	Benzopyrans	1-benzopyrans	C10064		15402-27-4		MetaDNA	2	neg	5.4648e+09	3.31103e+09	4.72687e+09	6.68179e+09	5.37027e+09	5.43895e+09	2.59277e+08	3.0921e+08	6.63427e+08	8.05288e+08	5.02177e+08	6.93712e+08	3.16875e+08	1.34596e+08	2.64026e+08	1.61555e+08	1.72374e+08	2.81421e+08
M300T80	N-Acetyl-D-Glucosamine 6-Phosphate	300.049	79.7	301.056	0.0799869	C8H16NO9P	[M-H]-	Carboxylic acids and derivatives	Alcohols and polyols	C00357	Carbohydrate metabolism; Membrane transport; Global and overview maps	18191-20-3/1746-32-3	HMDB0001062	MetaDNA	2	neg	2.53867e+06	1.53766e+06	1.75993e+06	2.15201e+06	2.09493e+06	2.21202e+06	3.59739e+07	3.42469e+07	2.21573e+07	2.80274e+07	2.81249e+07	3.83418e+07	3.15152e+07	1.78304e+07	3.7474e+07	3.10802e+07	3.79904e+07	2.88573e+07
M254T677	Chrysophanol	254.059	677.5	254.058	5.90417	C15H10O4	[M]-	Anthracenes	1-hydroxy-2-unsubstituted benzenoids	C10315		481-74-3	HMDB0030670	MetaDNA	2	neg	1.76358e+07	1.72421e+07	2.11634e+07	1.30521e+07	1.41742e+07	1.25193e+07	1.59169e+07	1.3047e+07	1.46417e+07	1.05692e+07	1.54182e+07	1.58336e+07	1.15534e+07	1.06112e+07	8.75632e+06	1.18375e+07	9.87762e+06	1.56412e+07
M289T686	(+)-Epicatechin	289.072	686.4	290.079	2.68445	C15H14O6	[M-H]-	Benzene and substituted derivatives	1-benzopyrans	C09728		35323-91-2		MetaDNA	2	neg	8.92371e+06	8.34301e+06	9.91977e+06	7.60623e+06	6.5937e+06	6.89747e+06	3.16435e+06	2.54491e+06	1.39546e+06	3.04966e+06	2.26608e+06	3.05692e+06	1.56519e+06	1.45443e+06	1.5282e+06	1.58219e+06	6.60217e+06	1.91511e+06
M257T740	Gentisin	257.046	739.9	258.053	2.24085	C14H10O5	[M-H]-	Benzopyrans	1-benzopyrans	C10066		437-50-3	HMDB0031760	MetaDNA	2	neg	1.19901e+07	1.20492e+07	1.24401e+07	1.22619e+07	1.09739e+07	8.97268e+06	9.57191e+06	8.87642e+06	6.13805e+06	7.14616e+06	7.8161e+06	9.03078e+06	1.59043e+07	1.46226e+07	1.36529e+07	1.58644e+07	1.34345e+07	1.27403e+07
M312T695	9,10-12,13-Diepoxyoctadecanoate	312.227	695.1	312.23	9.92858	C18H32O4	[M]-	Carboxylic acids and derivatives	Carbonyl compounds	C14836	Lipid metabolism			MetaDNA	2	neg	5.81419e+07	1.78847e+08	6.73049e+07	3.88434e+07	1.53639e+08	1.75647e+08	1.07628e+08	3.13938e+07	2.21928e+07	2.62109e+07	2.55932e+07	3.59594e+07	6.15559e+06	7.04596e+06	2.18545e+06	5.28325e+06	5.50469e+06	9.01091e+06
M102T81	Dimethylglycine	102.056	81.1	103.063	4.66408	C4H9NO2	[M-H]-	Carboxylic acids and derivatives	Amino acids, peptides, and analogues	C01026	Amino acid metabolism; Global and overview maps	1118-68-9	HMDB0000092	BioDeepDB	2	neg	2.68965e+07	3.32246e+07	2.53431e+07	3.11445e+07	6.90714e+07	1.27234e+07	9.23374e+07	6.54726e+06	8.32523e+06	6.93972e+06	4.91263e+07	5.55876e+07	4.05438e+07	1.91606e+07	2.18648e+07	2.10974e+07	1.99626e+07	1.94104e+07
M103T79	Malonate	103.004	79.5	104.011	3.65034	C3H4O4	[M-H]-			C00383	Lipid metabolism; Metabolism of other amino acids; Global and overview maps; Nucleotide metabolism	141-82-2 / 156-80-9		BioDeepDB	2	neg	1.93002e+07	1.89075e+07	1.77209e+07	1.71731e+07	1.73725e+07	1.72707e+07	2.72484e+07	2.58054e+07	2.68653e+07	2.64256e+07	2.64268e+07	2.58968e+07	7.03046e+06	862901	5.4913e+06	1.70263e+06	2.19213e+06	362528
M105T83	Glyceric acid	105.02	82.7	106.027	4.53248	C3H6O4	[M-H]-	Organooxygen compounds	Carbohydrates and carbohydrate conjugates	C00258	Carbohydrate metabolism; Lipid metabolism; Amino acid metabolism; Energy metabolism; Global and overview maps	473-81-4	HMDB0000139	BioDeepDB	2	neg	1.461e+07	1.47666e+07	1.35853e+07	1.29904e+07	1.28214e+07	1.31375e+07	2.01159e+07	1.93316e+07	2.10204e+07	1.97254e+07	1.97021e+07	1.95983e+07	5.36049e+06	685227	4.25188e+06	1.24111e+06	1.48062e+06	1.49806e+06
M113T118	Creatinine	112.986	117.9	113.059	12.3421	C4H7N3O	[M]-	Carboxylic acids and derivatives	Amino acids, peptides, and analogues	C00791	Amino acid metabolism; Global and overview maps	60-27-5	HMDB0000562	BioDeepDB	2	neg	239939	276694	119883	6.70449e+06	138416	6.73642e+06	73070	987379	705640	620155	972839	450856	5.60078e+06	3.28543e+07	4.58433e+06	3.96219e+07	3.91199e+06	2.77992e+07
M115T78	Fumaric acid	115.004	77.6	116.011	3.26945	C4H4O4	[M-H]-	Carboxylic acids and derivatives	Dicarboxylic acids and derivatives	C00122	Cancer: overview; Metabolism of cofactors and vitamins; Chemical structure transformation maps; Signal transduction; Endocrine system; Carbohydrate metabolism; Xenobiotics biodegradation and metabolism; Amino acid metabolism; Energy metabolism; Global and overview maps	110-17-8	HMDB0000134	BioDeepDB	2	neg	5.64555e+08	7.72703e+08	7.07391e+08	7.57715e+08	2.19283e+09	3.24187e+09	2.70134e+09	2.33106e+09	2.44887e+09	2.36467e+09	1.7594e+09	1.85451e+09	7.79178e+08	8.15425e+08	6.5298e+08	7.73034e+08	6.28544e+08	7.24542e+08
M117T31	5-Aminopentanoic acid	116.929	31	117.079	10.8851	C5H11NO2	[M]-	Carboxylic acids and derivatives	Amino acids, peptides, and analogues	C00431	Amino acid metabolism; Global and overview maps	660-88-8	HMDB0003355	BioDeepDB	2	neg	1.76581e+07	2.21204e+07	2.10064e+07	2.27126e+07	2.39971e+07	2.43016e+07	2.04096e+06	2.04775e+06	1.41082e+06	1.72088e+06	1.85121e+06	1.96868e+06	1.75717e+06	1.61167e+06	1.92018e+06	2.24014e+06	1.42818e+06	2.33009e+06
M116T78	Maleic acid	116.007	77.8	116.011	13.9329	C4H4O4	[M]-			C01384	Carbohydrate metabolism; Amino acid metabolism; Metabolism of cofactors and vitamins; Global and overview maps	110-16-7		BioDeepDB	2	neg	4.07857e+07	3.9407e+07	4.5967e+07	4.96099e+07	5.4024e+07	5.3281e+07	1.65452e+06	1.54423e+06	1.03281e+06	1.22944e+06	1.32867e+06	1.20186e+06	6.17096e+06	5.97196e+06	1.19942e+06	5.95586e+06	5.84841e+06	7.80241e+06
M117T834	Guanidoacetic acid	116.929	834.4	117.054	13.7749	C3H7N3O2	[M]-	Carboxylic acids and derivatives	Amino acids, peptides, and analogues	C00581	Amino acid metabolism; Global and overview maps	352-97-6	HMDB0000128	BioDeepDB	2	neg	3.60962e+07	1.38431e+07	4.54066e+07	5.00755e+07	5.07877e+07	5.14298e+07	5.53495e+06	4.6588e+06	3.39986e+06	4.8085e+06	8.26483e+06	4.96671e+06	1.51259e+07	2.71244e+07	3.46587e+07	1.54558e+07	2.17043e+07	1.34391e+07
M116T102	L-Norvaline	116.072	102.2	117.079	4.1009	C5H11NO2	[M-H]-			C01826		6600-40-4		BioDeepDB	2	neg	2.03733e+08	2.19197e+08	2.36333e+08	1.34732e+08	2.1181e+08	1.76329e+08	3.14872e+08	2.34706e+08	1.87738e+08	2.27148e+08	2.22983e+08	2.57911e+08	4.64189e+07	4.09441e+07	1.9107e+07	4.65313e+07	3.49149e+07	5.76506e+07
M117T80	Succinic acid	117.02	79.6	118.027	4.06769	C4H6O4	[M-H]-	Carboxylic acids and derivatives	Dicarboxylic acids and derivatives	C00042	Cancer: overview; Metabolism of cofactors and vitamins; Chemical structure transformation maps; Signal transduction; Nervous system; Endocrine system; Carbohydrate metabolism; Xenobiotics biodegradation and metabolism; Amino acid metabolism; Energy metabolism; Global and overview maps	110-15-6	HMDB0000254	BioDeepDB	2	neg	2.11297e+08	1.88352e+08	2.39617e+08	2.62633e+08	2.92436e+08	2.67607e+08	2.61711e+08	1.97293e+08	1.73461e+08	2.02052e+08	1.86411e+08	1.61127e+08	1.4739e+08	1.52405e+08	1.57634e+08	1.72045e+08	1.52891e+08	1.96347e+08
M119T263	3-Methylthiopropionic acid	119.051	262.9	120.025	0.105715	C4H8O2S	[M-H]-	Fatty Acyls	Fatty acids and conjugates	C08276	Energy metabolism; Amino acid metabolism; Global and overview maps	646-01-5	HMDB0001527	BioDeepDB	2	neg	3.58188e+06	2.53574e+06	2.45054e+06	2.68093e+06	2.26107e+06	2.73009e+06	4.20317e+06	4.75491e+06	5.29669e+06	5.93074e+06	4.61666e+06	4.84605e+06	7.39599e+06	6.38826e+06	7.04411e+06	6.82373e+06	8.02557e+06	6.22631e+06
M121T495	Phenylethylamine	121.03	495	121.089	15.133	C8H11N	[M]-	Benzene and substituted derivatives	Phenethylamines	C05332	Amino acid metabolism; Global and overview maps	64-04-0	HMDB0012275	BioDeepDB	2	neg	4.62899e+07	1.02456e+08	6.5487e+07	1.0291e+08	6.06428e+07	4.41631e+07	2.26362e+07	1.97691e+07	1.89141e+07	1.92012e+07	1.78535e+07	1.66006e+07	2.70541e+07	2.32069e+07	2.1098e+07	2.01965e+07	1.8746e+07	1.67002e+07
M122T140	Nicotinic acid	122.025	140.3	123.032	4.72033	C6H5NO2	[M-H]-	Pyridines and derivatives	Pyridinecarboxylic acids and derivatives	C00253	Metabolism of cofactors and vitamins; Biosynthesis of other secondary metabolites; Infectious disease: bacterial; Chemical structure transformation maps; Global and overview maps	59-67-6	HMDB0001488	BioDeepDB	2	neg	7.84938e+08	8.90641e+08	1.14815e+09	1.22958e+09	1.21835e+09	1.20709e+09	1.269e+08	4.91317e+07	3.59752e+07	4.58996e+07	4.16674e+07	4.91629e+07	6.59291e+07	7.45819e+07	2.00796e+08	8.60918e+07	6.08369e+07	1.933e+08
M125T74	Ciliatine	125.025	74.1	125.024	5.59888	C2H8NO3P	[M]-	Organic phosphonic acids and derivatives	Organic phosphonic acids	C03557	Membrane transport; Metabolism of other amino acids; Global and overview maps	2041-14-7	HMDB0011747	BioDeepDB	2	neg	140595	132385	123535	132131	136326	136714	3.80482e+06	7.78898e+06	4.66864e+06	1.22972e+07	3.07239e+06	1.68791e+07	156036	211865	225185	1.4284e+06	1.26872e+06	166657
M145T96	Oxoglutaric acid	145.015	96.2	146.022	3.28243	C5H6O5	[M-H]-	Keto acids and derivatives	Gamma-keto acids and derivatives	C00026	Cancer: overview; Metabolism of other amino acids; Signal transduction; Nervous system; Endocrine system; Excretory system; Carbohydrate metabolism; Digestive system; Xenobiotics biodegradation and metabolism; Amino acid metabolism; Chemical structure transformation maps; Global and overview maps	328-50-7 / 64-15-3	HMDB0000208	BioDeepDB	2	neg	2.02677e+06	2.53456e+06	3.38403e+06	3.76826e+06	3.89883e+06	3.64288e+06	1.67579e+06	1.34914e+06	813237	983974	1.03453e+06	1.21797e+06	2.59347e+06	3.73257e+06	3.27025e+06	3.39513e+06	3.16238e+06	3.39003e+06
M130T157	Leucine	130.088	157	131.095	3.65907	C6H13NO2	[M-H]-	Carboxylic acids and derivatives	Amino acids, peptides, and analogues	C16439		328-39-2	HMDB0062203	BioDeepDB	2	neg	5.73966e+08	7.64106e+08	7.33837e+08	6.56026e+08	6.05739e+08	5.2545e+08	1.36464e+09	1.03776e+09	7.48808e+08	8.6365e+08	1.03278e+09	9.58237e+08	2.15167e+08	2.62452e+08	2.33585e+08	1.20426e+09	2.65022e+08	1.05573e+09
M131T82	Glutaric acid	131.035	81.5	132.042	1.34315	C5H8O4	[M-H]-	Carboxylic acids and derivatives	Dicarboxylic acids and derivatives	C00489	Lipid metabolism; Amino acid metabolism; Global and overview maps	110-94-1	HMDB0000661	BioDeepDB	2	neg	2.0196e+08	1.38863e+08	1.58582e+08	2.78078e+08	2.64626e+08	2.54399e+08	2.46834e+06	1.70126e+06	2.61634e+06	1.17882e+06	1.15828e+06	2.36841e+06	1.86932e+06	2.96338e+06	2.58962e+06	1.29061e+07	2.01815e+06	4.31803e+06
M131T87	D-Asparagine	131.047	87.2	132.054	3.63229	C4H8N2O3	[M-H]-	Carboxylic acids and derivatives	Amino acids, peptides, and analogues	C01905		2058-58-4	HMDB0033780	BioDeepDB	2	neg	9.81242e+06	1.12212e+07	1.3629e+07	9.21687e+06	1.42159e+07	4.08199e+06	1.12958e+07	729569	7.19351e+06	6.94208e+06	532811	8.06835e+06	2.92398e+07	489188	2.98511e+07	478907	3.04773e+07	3.10832e+07
M135T839	Phenyl acetate	134.894	839.3	136.052	8.18946	C8H8O2	[M-H]-			C00548		122-79-2		BioDeepDB	2	neg	5.70116e+07	2.65972e+07	5.27437e+06	2.95882e+07	3.61625e+07	3.63475e+07	1.42943e+07	5.93094e+07	7.10249e+06	7.26527e+07	8.38467e+06	2.32859e+07	654152	900595	3.8344e+06	253540	1.4105e+07	1.18311e+06
M154T93	L-Histidine	154.062	93.3	155.07	1.79148	C6H9N3O2	[M-H]-	Carboxylic acids and derivatives	Amino acids, peptides, and analogues	C00135	Cancer: overview; Membrane transport; Metabolism of other amino acids; Digestive system; Biosynthesis of other secondary metabolites; Translation; Amino acid metabolism; Chemical structure transformation maps; Global and overview maps	71-00-1	HMDB0000177	BioDeepDB	2	neg	2.2889e+06	5.45556e+06	2.2784e+06	174510	6.30056e+06	5.63355e+06	5.70254e+06	7.41073e+06	6.53807e+06	3.69089e+06	3.5355e+06	3.95799e+06	5.43277e+07	4.45149e+07	4.09331e+07	5.48447e+07	4.52319e+07	3.24754e+07
M137T369	Salicylic acid	137.025	368.6	138.032	3.47382	C7H6O3	[M-H]-	Benzene and substituted derivatives	Benzoic acids and derivatives	C00805	Signal transduction; Digestive system; Xenobiotics biodegradation and metabolism; Metabolism of terpenoids and polyketides; Amino acid metabolism; Chemical structure transformation maps; Global and overview maps	69-72-7	HMDB0001895	BioDeepDB	2	neg	4.44285e+06	4.27958e+06	4.87262e+06	5.40174e+06	4.74182e+06	6.23193e+06	4.5332e+06	4.81645e+06	5.22491e+06	5.25512e+06	4.21661e+06	4.89565e+06	8.93476e+06	6.63857e+06	5.98885e+06	7.43262e+06	5.22375e+06	4.69074e+06
M160T98	Aminoadipic acid	160.062	98.1	161.069	3.5986	C6H11NO4	[M-H]-	Carboxylic acids and derivatives	Amino acids, peptides, and analogues	C00956	Amino acid metabolism; Biosynthesis of other secondary metabolites; Global and overview maps	542-32-5 / 1118-90-7	HMDB0000510	BioDeepDB	2	neg	5.28595e+08	5.53531e+08	5.28807e+08	5.24523e+08	4.5455e+08	4.62316e+08	7.56095e+08	9.56399e+08	1.08561e+09	1.01101e+09	1.13112e+09	8.99986e+08	1.51949e+09	1.46698e+09	1.50892e+09	1.54206e+09	1.44409e+09	1.43629e+09
M161T80_2	3-Hydroxymethylglutaric acid	161.045	80.4	162.053	2.6328	C6H10O5	[M-H]-	Fatty Acyls	Fatty acids and conjugates	C03761		503-49-1	HMDB0000355	BioDeepDB	2	neg	4.88584e+06	6.36499e+06	6.37038e+06	6.06454e+06	6.06965e+06	5.85205e+06	6.26689e+06	5.69318e+06	5.5366e+06	5.1141e+06	4.88406e+06	4.64364e+06	3.02025e+06	2.79362e+06	2.36495e+06	2.91944e+06	2.32443e+06	2.91543e+06
M147T303	trans-Cinnamate	147.046	302.7	148.052	5.27726	C9H8O2	[M-H]-	Cinnamic acids and derivatives	Cinnamic acids	C00423	Metabolism of cofactors and vitamins; Biosynthesis of other secondary metabolites; Amino acid metabolism; Chemical structure transformation maps; Global and overview maps	c("140-10-3", "621-82-9")	HMDB0000930	mzCloud	2	neg	1.91985e+08	2.08414e+08	2.20746e+08	2.36171e+08	2.34697e+08	2.40442e+08	1.83298e+07	9.92727e+06	4.66252e+06	9.43469e+06	9.70779e+06	1.37312e+07	1.475e+07	1.43636e+07	1.32679e+07	1.94953e+07	1.21657e+07	2.18927e+07
M149T92	D-Xylose	149.046	92.1	150.053	2.52271	C5H10O5	[M-H]-	Organooxygen compounds	Carbohydrates and carbohydrate conjugates	C00181	Carbohydrate metabolism; Membrane transport; Global and overview maps	58-86-6	HMDB0000098	BioDeepDB	2	neg	2.29893e+08	1.99795e+08	2.10927e+08	1.9229e+08	2.04543e+08	1.65544e+08	9.27881e+07	4.79982e+07	3.97977e+07	3.83104e+07	4.1482e+07	4.28462e+07	8.90695e+07	6.89742e+07	8.88501e+07	9.88948e+07	5.89763e+07	8.99751e+07
M149T140	D-Ribose	149.047	140.2	150.053	12.5866	C5H10O5	[M-H]-	Organooxygen compounds	Carbohydrates and carbohydrate conjugates	C00121	Carbohydrate metabolism; Membrane transport; Global and overview maps; Cell motility	613-83-2 / 50-69-1	HMDB0000283	BioDeepDB	2	neg	7.61263e+06	6.51014e+06	7.38212e+06	8.39946e+06	7.0354e+06	8.05068e+06	8.04087e+06	9.68699e+06	1.13107e+07	9.44805e+06	8.87295e+06	9.69393e+06	1.88065e+07	1.40561e+07	1.63454e+07	1.46259e+07	1.91732e+07	1.6224e+07
M151T604	2',4'-Dihydroxyacetophenone	151.041	603.6	152.047	4.47561	C8H8O3	[M-H]-	Benzene and substituted derivatives	Acetophenones	C03663		89-84-9	HMDB0029659	BioDeepDB	2	neg	437297	474935	518286	79762.7	82699.6	77302.4	563299	947001	709738	1.01564e+06	970626	891285	458145	435846	312504	329990	260419	324770
M133T89	D-Xylitol	133.051	88.9	152.069	8.19233	C5H12O5	[M-H2O-H]-	Organooxygen compounds	Carbohydrates and carbohydrate conjugates	C00379	Carbohydrate metabolism; Membrane transport; Global and overview maps	87-99-0	HMDB0002917	MoNA	2	neg	1.37872e+07	1.36944e+07	1.29683e+07	1.26103e+07	1.13923e+07	1.36678e+07	1.66934e+07	1.93957e+07	2.46278e+07	2.17226e+07	2.35976e+07	1.77818e+07	2.85056e+07	1.62812e+07	2.53843e+07	1.73189e+07	1.68154e+07	1.20684e+07
M151T170	Mandelic acid	151.041	170.3	152.047	4.47561	C8H8O3	[M-H]-	Benzene and substituted derivatives		C01984	Xenobiotics biodegradation and metabolism; Global and overview maps	90-64-2 / 17199-29-0	HMDB0000703	BioDeepDB	2	neg	4.55223e+07	3.91035e+07	2.03427e+07	4.5673e+08	3.67957e+08	4.50244e+08	1.79881e+08	1.80806e+08	2.03831e+08	1.98729e+08	1.78053e+08	1.61724e+08	1.74626e+08	1.17641e+08	1.447e+08	9.69597e+07	1.49841e+08	8.1148e+07
M151T91	D-Arabitol	151.062	91.4	152.069	4.47499	C5H12O5	[M-H]-	Organooxygen compounds	Carbohydrates and carbohydrate conjugates	C01904	Carbohydrate metabolism; Global and overview maps	488-82-4	HMDB0000568	BioDeepDB	2	neg	1.39626e+08	1.1753e+08	1.06001e+08	1.03262e+08	9.38598e+07	1.0461e+08	1.90016e+08	2.07583e+08	2.33241e+08	2.23972e+08	2.04129e+08	2.14232e+08	3.19621e+06	1.50749e+06	1.80559e+06	1.26189e+06	1.76971e+06	904235
M152T436	3-Hydroxyanthranilic acid	152.036	436.2	153.043	5.10405	C7H7NO3	[M-H]-	Benzene and substituted derivatives	Benzoic acids and derivatives	C00632	Amino acid metabolism; Xenobiotics biodegradation and metabolism; Global and overview maps	548-93-6	HMDB0001476	BioDeepDB	2	neg	38591.4	43903.3	46937.4	58541.1	49811.7	54869.8	53195.7	52638.5	61812.6	50692.2	57538.6	56711.4	69359.1	76397.2	66752.2	69082.7	64594.1	57289.1
M153T190	2-Pyrocatechuic acid	153.02	190.3	154.027	3.11071	C7H6O4	[M-H]-	Benzene and substituted derivatives	Benzoic acids and derivatives	C00196	Chemical structure transformation maps; Xenobiotics biodegradation and metabolism; Global and overview maps; Metabolism of terpenoids and polyketides	303-38-8	HMDB0000397	BioDeepDB	2	neg	6.23478e+07	7.18061e+07	7.13596e+07	1.18911e+08	6.12584e+07	9.27383e+07	1.01911e+09	7.82178e+07	2.09507e+08	1.85533e+08	7.16044e+08	1.46672e+08	2.26074e+09	1.69842e+09	2.10443e+09	1.27587e+09	1.5877e+09	1.1489e+09
M174T131	Dehydroascorbate	173.963	131.2	174.016	7.18417	C6H6O6	[M]-			C05422	Carbohydrate metabolism; Metabolism of other amino acids; Global and overview maps	490-83-5		BioDeepDB	2	neg	7.89754e+07	9.44213e+07	6.63684e+07	1.01561e+08	9.43057e+07	9.62373e+07	3.367e+06	2.43633e+06	2.1954e+06	1.51712e+06	1.52774e+06	1.2731e+06	1.64461e+06	1.773e+06	1.42356e+06	1.96608e+06	1.29374e+06	1.7241e+06
M173T145	Suberic acid	173.083	145.3	174.089	3.32789	C8H14O4	[M-H]-	Fatty Acyls	Fatty acids and conjugates	C08278		505-48-6	HMDB0000893	BioDeepDB	2	neg	1.9339e+06	3.0412e+06	1.9714e+06	1.53088e+06	1.99446e+06	2.21965e+06	6.00405e+06	4.56448e+06	4.20708e+06	3.70489e+06	3.52274e+06	3.32428e+06	3.84802e+06	3.2085e+06	3.30035e+06	3.23669e+06	3.04837e+06	3.24502e+06
M174T90	Citrulline	174.089	89.6	175.096	3.88307	C6H13N3O3	[M-H]-	Carboxylic acids and derivatives	Amino acids, peptides, and analogues	C00327	Amino acid metabolism; Biosynthesis of other secondary metabolites; Global and overview maps	372-75-8	HMDB0000904	BioDeepDB	2	neg	7.93575e+07	7.56375e+07	7.61826e+07	1.13662e+08	1.00332e+08	1.20108e+08	1.0517e+07	5.10072e+06	4.59663e+06	7.5591e+06	9.31694e+06	8.22612e+06	1.18753e+07	1.41303e+07	1.89116e+07	1.79548e+07	1.17334e+07	1.70449e+07
M157T389	Pelargonic acid	157.088	388.9	158.131	4.76554	C9H18O2	[M-H]-	Fatty Acyls	Fatty acids and conjugates	C01601		112-05-0	HMDB0000847	BioDeepDB	2	neg	8.07562e+06	6.17835e+06	5.55068e+06	5.3904e+06	4.9877e+06	6.04032e+06	9.59012e+06	1.206e+07	1.30323e+07	1.23769e+07	1.24216e+07	1.16845e+07	2.57966e+06	81496.7	2.58928e+06	498472	794592	70385.5
M159T80	Oxoadipic acid	158.979	79.7	160.037	12.2233	C6H8O5	[M-H]-	Keto acids and derivatives	Medium-chain keto acids and derivatives	C00322	Energy metabolism; Amino acid metabolism; Global and overview maps	3184-35-8	HMDB0000225	BioDeepDB	2	neg	2.74108e+07	1.7159e+07	1.86989e+07	6.09014e+07	1.3445e+07	1.22225e+07	1.12474e+08	4.03138e+08	2.71695e+08	2.32522e+08	2.84019e+08	2.90136e+08	2.11915e+09	4.88237e+08	1.00767e+09	1.35221e+09	7.85336e+07	4.85877e+08
M159T126	D-Gulono-1,4-lactone	159.03	126	178.048	4.3388	C6H10O6	[M-H2O-H]-			C05410		6322-07-2		BioDeepDB	2	neg	1.03008e+07	7.18398e+06	9.58992e+06	9.874e+06	1.01108e+07	1.33504e+07	1.56641e+07	1.41762e+07	1.58838e+07	1.55686e+07	1.58724e+07	1.54046e+07	2.85005e+07	4.04815e+07	2.48933e+07	4.15501e+07	4.31664e+07	4.42562e+07
M161T92	D-Galactose	161.045	91.9	180.063	0.55885	C6H12O6	[M-H2O-H]-			C00124	Membrane transport; Digestive system; Carbohydrate metabolism; Cell motility; Global and overview maps	59-23-4 10257-28-0 / 10257-28-0 / 59-23-4		BioDeepDB	2	neg	1.06955e+08	1.37396e+08	1.67715e+08	1.20775e+08	1.54502e+08	1.23085e+08	2.72937e+08	1.63816e+08	1.72568e+08	1.46333e+08	1.54461e+08	1.49954e+08	1.97298e+08	2.19413e+08	2.04528e+08	1.98189e+08	1.71556e+08	1.85287e+08
M179T90	D-Mannose	179.057	89.7	180.063	2.65838	C6H12O6	[M-H]-	Organooxygen compounds	Carbohydrates and carbohydrate conjugates	C00159	Membrane transport; Transport and catabolism; Carbohydrate metabolism; Immune system; Global and overview maps	3458-28-4 / 3458-28-4 31103-86-3 / 530-26-7	HMDB0000169	BioDeepDB	2	neg	3.75485e+08	3.4313e+08	3.32056e+08	3.2424e+08	3.1762e+08	3.14575e+08	1.99989e+09	2.06917e+09	1.17438e+09	1.13216e+09	1.63944e+09	1.59634e+09	5.55315e+08	1.16548e+09	7.79819e+08	1.55995e+09	2.03575e+09	8.92964e+08
M163T396	Phenylpyruvic acid	163.041	395.7	164.047	5.98622	C9H8O3	[M-H]-	Benzene and substituted derivatives	Phenylpyruvic acid derivatives	C00166	Chemical structure transformation maps; Amino acid metabolism; Biosynthesis of other secondary metabolites; Global and overview maps	156-06-9	HMDB0000205	BioDeepDB	2	neg	5.12672e+06	4.06718e+06	2.82993e+06	2.78513e+06	1.72537e+06	4.6052e+06	5.16865e+06	5.75241e+06	6.79052e+06	5.46898e+06	1.53055e+07	4.47656e+06	5.30893e+07	8.44478e+07	5.40569e+07	2.79024e+07	2.66827e+07	3.88248e+07
M164T839	D-Phenylalanine	164.071	838.5	165.079	0.00346176	C9H11NO2	[M-H]-			C02265	Amino acid metabolism; Sensory system; Global and overview maps	673-06-3		BioDeepDB	2	neg	3.44611e+06	3.89733e+06	4.15281e+06	4.7103e+06	4.85082e+06	4.74717e+06	452755	77520.6	44906.3	304452	277877	397664	506880	444158	370364	23693.1	18480.1	1735.72
M167T93	L-4-Hydroxyphenylglycine	167.057	92.8	167.058	7.78178	C8H9NO3	[M]-			C12323	Biosynthesis of other secondary metabolites; Global and overview maps; Metabolism of terpenoids and polyketides	32462-30-9		BioDeepDB	2	neg	1.59508e+09	2.24326e+09	2.72047e+09	1.70023e+09	2.51788e+09	1.48902e+09	6.65192e+07	9.63206e+07	6.83074e+07	1.11725e+08	9.85467e+07	8.04092e+07	2.14925e+08	3.02949e+08	1.95601e+08	3.03772e+08	1.83216e+08	3.21817e+08
M168T234	Norepinephrine	168.067	233.9	169.074	3.4272	C8H11NO3	[M-H]-	Phenols	Benzenediols	C00547	Circulatory system; Nervous system; Signal transduction; Sensory system; Endocrine system; Digestive system; Environmental adaptation; Signaling molecules and interaction; Amino acid metabolism; Cellular community - eukaryotes; Cellular community - prokaryotes; Global and overview maps	51-41-2	HMDB0000216	BioDeepDB	2	neg	35326	57685.8	112100	210660	2.27784e+06	131854	5.22942e+06	4.7932e+06	4.62551e+06	117219	224687	5.25652e+06	59834.3	61023.7	69445.8	1.0596e+06	1.17717e+06	558084
M169T171	3,4-Dihydroxyphenylglycol	169.051	170.6	170.058	2.81572	C8H10O4	[M-H]-	Phenols	Benzenediols	C05576	Amino acid metabolism; Global and overview maps	28822-73-3 / 3343-19-9	HMDB0000318	BioDeepDB	2	neg	1.76432e+07	1.91279e+07	1.59138e+07	1.33624e+07	1.37129e+07	1.058e+07	5.38409e+07	5.47016e+07	4.00686e+07	4.60259e+07	4.5601e+07	4.89337e+07	1.53025e+08	1.58418e+08	1.86063e+08	1.63328e+08	1.97147e+08	2.14035e+08
M187T72	Azelaic acid	187.025	72.4	188.105	0.0314598	C9H16O4	[M-H]-	Fatty Acyls	Fatty acids and conjugates	C08261		123-99-9	HMDB0000784	BioDeepDB	2	neg	7.91868e+06	8.92187e+06	8.83165e+06	2.1655e+07	6.72883e+06	7.06192e+06	4.19363e+06	3.77877e+06	2.55787e+06	3.83834e+06	3.41837e+06	4.83204e+06	2.09432e+06	2.28374e+06	1.92338e+06	2.86045e+06	1.84026e+06	2.69469e+06
M188T81	N-Acetylglutamic acid	188.057	80.7	189.064	1.9994	C7H11NO5	[M-H]-	Carboxylic acids and derivatives	Amino acids, peptides, and analogues	C00624	Amino acid metabolism; Global and overview maps	1188-37-0	HMDB0001138	BioDeepDB	2	neg	5.22993e+08	7.65486e+08	2.38379e+07	5.23436e+07	7.40028e+07	5.52499e+07	4.46124e+07	5.03653e+07	4.35506e+07	4.86355e+07	3.96258e+07	4.94451e+07	2.70209e+07	3.54556e+07	5.68427e+07	2.75005e+07	8.64905e+06	7.34385e+07
M173T88	L-Arginine	173.105	88.2	174.112	3.32746	C6H14N4O2	[M-H]-	Carboxylic acids and derivatives	Amino acids, peptides, and analogues	C00062	Cancer: overview; Membrane transport; Neurodegenerative disease; Biosynthesis of other secondary metabolites; Translation; Amino acid metabolism; Chemical structure transformation maps; Infectious disease: parasitic; Global and overview maps	74-79-3	HMDB0000517	BioDeepDB	2	neg	2.2275e+08	2.37535e+08	1.93228e+08	1.82342e+08	3.27347e+08	1.49762e+08	2.92281e+08	2.59892e+08	1.69884e+08	2.75593e+08	9.06598e+07	3.08363e+08	9.39954e+08	5.16256e+08	8.08916e+08	1.39937e+09	7.6658e+08	2.20845e+09
M174T533	1H-Indole-3-acetamide	174.057	532.9	174.079	9.02002	C10H10N2O	[M]-	Indoles and derivatives	Indoles	C02693	Amino acid metabolism; Global and overview maps	879-37-8	HMDB0029739	BioDeepDB	2	neg	488320	150060	604423	113996	71504.1	420792	771370	167736	682634	481391	186752	670095	1.32734e+06	1.02906e+06	1.79342e+06	1.14567e+06	1.52528e+06	1.09656e+06
M175T97	Guanidinosuccinic acid	174.957	97.1	175.059	8.99917	C5H9N3O4	[M]-	Carboxylic acids and derivatives	Amino acids, peptides, and analogues	C03139		6133-30-8	HMDB0003157	BioDeepDB	2	neg	6.65771e+06	7.86525e+06	1.15774e+07	7.49298e+06	1.08177e+07	9.80383e+06	27003.6	49215.1	40371.2	5587.19	11819.8	4510.7	3.67991e+06	9.88904e+06	4.46057e+06	8.05102e+06	3.75655e+06	1.35798e+07
M175T79	Ascorbate	174.957	79.5	176.032	8.04915	C6H8O6	[M-H]-			C00072	Membrane transport; Metabolism of other amino acids; Signal transduction; Digestive system; Carbohydrate metabolism; Global and overview maps	50-81-7		BioDeepDB	2	neg	1.65054e+06	1.63405e+06	1.19473e+07	5.17764e+06	8.12496e+06	1.34751e+07	1.90365e+06	3.54838e+06	3.39813e+06	3.08639e+06	3.31165e+06	2.91697e+06	4.19393e+06	5.38615e+06	4.97204e+06	1.08537e+07	5.8311e+06	378197
M181T132	Sorbitol	181.068	132.1	182.079	19.4623	C6H14O6	[M-H]-	Organooxygen compounds	Carbohydrates and carbohydrate conjugates	C00794	Carbohydrate metabolism; Membrane transport; Global and overview maps	50-70-4	HMDB0000247	BioDeepDB	2	neg	3.85954e+08	3.55206e+08	3.10309e+08	4.3923e+07	7.26871e+08	3.29195e+08	2.32115e+09	3.94292e+08	5.36427e+08	4.03027e+08	4.06191e+08	4.32465e+08	1.15626e+09	4.49936e+08	5.19455e+08	2.85938e+08	1.88935e+08	4.62817e+08
M181T90_2	Mannitol	181.074	90.1	182.079	12.5694	C6H14O6	[M-H]-	Organooxygen compounds	Carbohydrates and carbohydrate conjugates	C00392	Carbohydrate metabolism; Membrane transport; Global and overview maps	69-65-8	HMDB0000765	BioDeepDB	2	neg	1.69421e+10	1.83448e+10	1.83924e+10	1.18564e+10	1.00199e+10	9.31181e+09	1.94003e+10	1.67609e+10	1.36715e+10	1.40586e+10	2.34337e+10	1.45069e+10	7.1258e+09	1.93172e+10	1.8196e+10	3.56497e+10	1.51364e+10	2.98131e+10
M187T499	10-Hydroxydecanoic acid	187.135	499.1	188.141	3.078	C10H20O3	[M-H]-			C02774		1679-53-4		BioDeepDB	2	neg	1.42329e+08	1.38457e+08	1.6387e+08	1.4938e+08	1.58951e+08	1.43795e+08	1.95422e+08	2.69853e+08	2.79847e+08	2.43023e+08	2.71075e+08	2.24415e+08	7.52936e+08	5.01171e+08	6.43362e+08	6.51604e+08	6.29308e+08	5.33226e+08
M188T348	Kynurenic acid	188.036	348.4	189.043	3.06324	C10H7NO3	[M-H]-	Quinolines and derivatives	Quinoline carboxylic acids	C01717	Amino acid metabolism; Global and overview maps	492-27-3	HMDB0000715	BioDeepDB	2	neg	5.67496e+06	6.22526e+06	7.30396e+06	5.72018e+06	6.05173e+06	6.1403e+06	1.04038e+06	723184	278824	610501	652324	820303	306393	335608	272807	495404	295962	422952
M191T82	Quinate	191.056	82.5	192.063	0.921194	C7H12O6	[M-H]-			C00296	Amino acid metabolism; Global and overview maps	77-95-2		BioDeepDB	2	neg	3.89837e+08	3.29358e+08	4.20015e+08	4.46155e+08	3.78436e+08	3.83404e+08	4.0447e+10	2.83454e+10	2.1983e+10	2.91811e+10	2.79632e+10	5.20433e+07	1.55225e+08	1.74633e+08	1.61808e+08	2.19015e+08	1.66313e+08	2.97973e+08
M191T99	Citric acid	191.02	98.8	192.027	2.49188	C6H8O7	[M-H]-	Carboxylic acids and derivatives	Tricarboxylic acids and derivatives	C00158	Cancer: overview; Chemical structure transformation maps; Signal transduction; Sensory system; Endocrine system; Carbohydrate metabolism; Biosynthesis of other secondary metabolites; Metabolism of terpenoids and polyketides; Amino acid metabolism; Energy metabolism; Global and overview maps	77-92-9 / 126-44-3	HMDB0000094	BioDeepDB	2	neg	1.66015e+06	1.92257e+06	1.23337e+06	547488	1.20028e+06	1.20811e+06	1.85323e+06	1.94515e+06	2.40134e+06	1.98448e+06	2.48661e+06	1.82173e+06	2.67783e+06	2.92651e+06	2.63172e+06	2.19303e+06	2.4902e+06	2.87775e+06
M193T106	Methyl beta-D-galactoside	193.072	106.4	194.079	1.94746	C7H14O6	[M-H]-			C03619	Membrane transport	1824-94-8		BioDeepDB	2	neg	3.99321e+07	3.98902e+07	4.42567e+07	4.86005e+07	3.99618e+07	4.2874e+07	5.9659e+07	7.50526e+07	7.48865e+07	7.00678e+07	8.21293e+07	6.51567e+07	1.66687e+08	1.57648e+08	1.64781e+08	1.39291e+08	1.63786e+08	1.57774e+08
M195T125	Gluconic acid	195.052	124.6	196.058	3.97843	C6H12O7	[M-H]-	Organooxygen compounds	Carbohydrates and carbohydrate conjugates	C00257	Carbohydrate metabolism; Global and overview maps	526-95-4	HMDB0000625	BioDeepDB	2	neg	1.28145e+07	1.96633e+07	1.73694e+07	7.2731e+06	6.87066e+06	5.37486e+06	1.53797e+07	1.32426e+07	8.9217e+06	1.27185e+07	1.42606e+07	1.4156e+07	2.4829e+07	2.5282e+07	2.52959e+07	2.5325e+07	2.56392e+07	3.02765e+07
M196T310	L-Dopa	196.062	310.1	197.069	3.40794	C9H11NO4	[M-H]-	Carboxylic acids and derivatives	Amino acids, peptides, and analogues	C00355	Nervous system; Endocrine system; Neurodegenerative disease; Biosynthesis of other secondary metabolites; Amino acid metabolism; Substance dependence; Chemical structure transformation maps; Global and overview maps	59-92-7	HMDB0000181	MoNA	2	neg	8100.79	8732.71	24404.6	14760.4	36479.2	42056.3	2.75462e+06	3.12774e+06	2.24033e+06	2.74376e+06	3.11777e+06	3.48266e+06	3.72912e+06	2.47767e+06	3.48624e+06	3.15646e+06	3.69532e+06	2.67738e+06
M209T77	Galactaric acid	209.03	76.9	210.038	0.114816	C6H10O8	[M-H]-	Organooxygen compounds	Carbohydrates and carbohydrate conjugates	C00879	Carbohydrate metabolism; Global and overview maps	526-99-8	HMDB0000639	BioDeepDB	2	neg	2.47589e+07	3.24067e+07	2.24237e+07	1.16665e+07	1.31532e+07	9.9287e+06	6.51984e+07	5.67745e+07	4.83451e+07	5.57818e+07	5.05037e+07	6.64025e+07	2.79367e+07	2.72642e+07	2.91511e+07	2.87031e+07	3.1855e+07	2.52552e+07
M213T120	Dethiobiotin	213.125	119.7	214.132	1.76422	C10H18N2O3	[M-H]-	Fatty Acyls	Fatty acids and conjugates	C01909	Metabolism of cofactors and vitamins; Global and overview maps	533-48-2	HMDB0003581	BioDeepDB	2	neg	8.16724e+06	8.67769e+06	8.43858e+06	9.12288e+06	9.39716e+06	8.57609e+06	3.8284e+06	3.27326e+06	3.85061e+06	3.82584e+06	3.78196e+06	4.21261e+06	2.96117e+06	665686	2.37318e+06	1.00583e+06	1.11924e+06	368379
M215T713	12-Hydroxydodecanoic acid	215.166	713	216.173	2.21225	C12H24O3	[M-H]-	Hydroxy acids and derivatives	Medium-chain hydroxy acids and derivatives	C08317		505-95-3	HMDB0002059	BioDeepDB	2	neg	5.11406e+07	3.21514e+07	2.85302e+07	3.85513e+07	2.85942e+07	3.06735e+07	1.18532e+07	1.09437e+07	4.51811e+06	1.29504e+07	1.19056e+07	2.0694e+07	3.7567e+06	3.51124e+06	3.59396e+06	4.42076e+06	3.74664e+06	5.39288e+06
M218T154	Pantothenic acid	218.104	154.2	219.111	2.64094	C9H17NO5	[M-H]-	Alcohols and polyols	Polyols	C00864	Metabolism of cofactors and vitamins; Metabolism of other amino acids; Global and overview maps; Digestive system	79-83-4 / 20938-62-9 / 137-08-6	HMDB0000210	BioDeepDB	2	neg	3.08932e+08	3.68103e+08	4.19952e+08	2.70971e+08	2.73374e+08	2.5707e+08	9.12523e+07	1.67869e+08	5.21932e+07	2.14144e+08	8.4285e+07	1.81073e+08	1.38453e+06	2.51281e+07	1.10336e+06	9.15229e+06	3.34901e+07	1.16454e+07
M218T431	Cis-zeatin	218.105	430.7	219.112	1.26545	C10H13N5O	[M-H]-	Imidazopyrimidines	Purines and purine derivatives	C00371	Chemical structure transformation maps; Signal transduction; Global and overview maps; Metabolism of terpenoids and polyketides	1637-39-4 / 32771-64-5	HMDB0012204	BioDeepDB	2	neg	8.21938e+06	1.83223e+07	1.931e+07	1.32086e+07	1.26726e+07	1.30014e+07	2.20028e+08	3.19195e+07	1.23993e+07	3.77534e+07	1.78919e+07	8.46766e+07	1.33713e+07	1.9846e+07	1.4337e+07	2.20474e+07	2.04888e+07	2.12013e+07
M220T96	N-Acetylmannosamine	220.083	96.5	221.09	2.61719	C8H15NO6	[M-H]-	Organooxygen compounds	Carbohydrates and carbohydrate conjugates	C00645	Carbohydrate metabolism; Glycan biosynthesis and metabolism; Global and overview maps	7772-94-3 / 3615-17-6	HMDB0001129	BioDeepDB	2	neg	3.66718e+08	5.33237e+08	5.93043e+08	6.7171e+08	7.29251e+08	5.60762e+08	6.37494e+06	1.15291e+07	3.50671e+08	1.32732e+07	2.80879e+08	1.17799e+08	6.1688e+08	5.60655e+08	6.40033e+08	7.82116e+08	6.6489e+08	6.90165e+08
M223T759	Thymidine	223.029	759.3	242.09	2.72439	C10H14N2O5	[M-H2O-H]-	Pyrimidine nucleosides	Pyrimidine 2'-deoxyribonucleosides	C00214	Global and overview maps; Nucleotide metabolism	50-89-5	HMDB0000273	BioDeepDB	2	neg	2.14816e+07	2.26762e+07	2.53007e+07	2.89102e+07	2.13034e+07	2.23415e+07	1.49071e+07	9.06861e+06	1.19947e+07	1.32239e+07	5.5959e+06	1.53193e+07	1.02083e+07	5.15908e+06	8.45799e+06	8.11845e+06	4.33759e+06	6.005e+06
M241T601	Equol	241.088	601.3	242.094	2.80396	C15H14O3	[M-H]-	Isoflavonoids	Isoflavans	C14131		531-95-3	HMDB0002209	BioDeepDB	2	neg	3.85893e+07	5.60172e+07	2.27376e+07	5.00818e+07	1.82252e+07	1.71492e+07	8.80856e+07	3.44672e+07	2.35339e+08	4.76739e+07	1.95754e+08	1.64777e+08	6.85541e+07	2.97197e+07	3.75494e+07	3.54745e+07	9.83027e+07	3.56064e+07
M249T87	gamma-Glutamylcysteine	248.961	86.7	250.062	3.64988	C8H14N2O5S	[M-H]-	Carboxylic acids and derivatives	Amino acids, peptides, and analogues	C00669	Cell growth and death; Metabolism of other amino acids; Global and overview maps	636-58-8	HMDB0001049	BioDeepDB	2	neg	8.53176e+07	6.30905e+07	5.81695e+07	8.34795e+07	7.75425e+07	1.04272e+08	209941	296098	117504	41196	220462	5.97637e+06	860933	296921	1.03626e+06	6.54274e+06	346180	9.60841e+06
M241T580	1-Hexadecanol	241.039	580.2	242.261	3.57807	C16H34O	[M-H]-	Fatty Acyls	Fatty alcohols	C00823	Lipid metabolism	36653-82-4	HMDB0003424	BioDeepDB	2	neg	5.16603e+06	5.43931e+06	5.96776e+06	6.58639e+06	5.64653e+06	5.33181e+06	1.64202e+06	2.53333e+06	3.98733e+06	4.28622e+06	2.64693e+06	3.91713e+06	3.58516e+06	4.55985e+06	3.89084e+06	4.39979e+06	3.53507e+06	5.00689e+06
M244T362_1	Biotin	244.065	361.8	244.088	4.57035	C10H16N2O3S	[M]-	Biotin and derivatives		C00120	Metabolism of cofactors and vitamins; Global and overview maps; Membrane transport; Digestive system	58-85-5	HMDB0000030	BioDeepDB	2	neg	5.76187e+06	8.04318e+06	1.49079e+07	1.327e+07	5.26116e+06	8.75379e+06	2.78031e+06	3.95349e+06	5.98861e+06	3.15502e+06	3.81602e+06	3.56802e+06	2.04417e+06	1.7246e+06	2.18762e+06	2.21123e+06	1.81074e+06	2.61194e+06
M266T301	Deoxyguanosine	266.089	300.6	267.097	0.466009	C10H13N5O4	[M-H]-	Purine nucleosides	Purine 2'-deoxyribonucleosides	C00330	Membrane transport; Global and overview maps; Nucleotide metabolism	961-07-9	HMDB0000085	BioDeepDB	2	neg	4.40912e+07	5.65532e+07	7.60673e+07	5.47473e+07	7.08991e+07	6.19699e+07	6.12893e+06	5.18647e+06	2.78285e+06	4.03239e+06	5.11296e+06	5.59209e+06	155776	1.49129e+06	210983	1.37643e+06	836582	3.23378e+06
M255T840	Palmitic acid	255.066	839.6	256.24	25.382	C16H32O2	[M-H]-	Fatty Acyls	Fatty acids and conjugates	C00249	Lipid metabolism; Chemical structure transformation maps; Global and overview maps	57-10-3	HMDB0000220	BioDeepDB	2	neg	3.01946e+07	2.93008e+07	1.58382e+07	3.25645e+06	3.12483e+06	3.02619e+06	1.91869e+08	2.00849e+08	1.877e+08	1.9588e+08	1.80764e+08	1.65694e+08	3.29393e+08	2.24694e+08	3.15079e+08	3.16524e+08	2.65004e+08	2.06012e+08
M283T810	Stearic acid	283.264	810	284.272	0.900695	C18H36O2	[M-H]-	Fatty Acyls	Fatty acids and conjugates	C01530	Lipid metabolism; Chemical structure transformation maps; Sensory system	57-11-4 / 646-29-7	HMDB0000827	BioDeepDB	2	neg	2.74018e+07	2.74677e+07	2.64876e+07	3.78761e+06	3.19353e+06	1.33697e+07	5.60436e+06	243239	108921	5.92324e+06	115424	4.27638e+06	547606	6.73746e+06	855652	7.09573e+06	984231	9.16734e+06
M269T728	Genistein	269.046	727.8	270.053	2.51258	C15H10O5	[M-H]-	Isoflavonoids	Isoflav-2-enes	C06563	Chemical structure transformation maps; Biosynthesis of other secondary metabolites; Global and overview maps	446-72-0	HMDB0003217	BioDeepDB	2	neg	5.0068e+09	2.06821e+10	1.98549e+10	1.36462e+10	1.66578e+10	9.52794e+09	3.10277e+09	2.983e+09	3.01519e+09	2.91452e+09	2.36811e+09	3.06404e+09	4.33519e+09	4.78933e+09	4.91861e+09	1.06467e+10	5.61693e+09	9.64123e+09
M269T712	Baicalein	269.046	712.2	270.053	1.02585	C15H10O5	[M-H]-	Flavonoids	Flavonoid glycosides	C10023		192224-98-9 / 491-67-8	HMDB0031991	BioDeepDB	2	neg	8.67675e+10	9.64853e+10	1.07466e+11	9.89925e+10	8.79456e+10	8.09182e+10	3.59918e+10	3.76933e+10	3.16112e+10	3.69388e+10	3.43957e+10	4.43856e+10	1.60544e+10	1.43684e+10	9.47228e+09	1.67839e+10	7.90383e+09	1.32072e+10
M269T696	Apigenin	269.046	696	270.053	0.780571	C15H10O5	[M-H]-	Flavonoids	Flavones	C01477	Chemical structure transformation maps; Biosynthesis of other secondary metabolites; Global and overview maps	520-36-5	HMDB0002124	BioDeepDB	2	neg	5.83066e+10	6.0928e+10	6.93811e+10	8.98933e+10	8.17247e+10	6.49733e+10	2.06524e+10	1.07648e+10	1.72118e+10	1.94547e+10	1.31478e+10	1.95128e+10	2.964e+10	6.02537e+10	2.41043e+10	4.34499e+10	2.89486e+10	5.26557e+10
M269T796	Dehydroepiandrosterone	269.213	795.7	288.209	3.44266	C19H28O2	[M-H2O-H]-	Steroids and steroid derivatives	Androstane steroids	C01227	Cancer: overview; Endocrine system; Lipid metabolism; Xenobiotics biodegradation and metabolism; Cancer: specific types; Global and overview maps	53-43-0	HMDB0000077	BioDeepDB	2	neg	6.69526e+06	6.08491e+06	5.27251e+06	1.84452e+07	3.22381e+06	8.09673e+06	2.12855e+08	1.60064e+08	1.52704e+08	1.24252e+08	1.1204e+08	1.28837e+08	8.87707e+07	1.20953e+08	1.05114e+08	9.71457e+07	1.09967e+08	1.38081e+08
M289T343	Epicatechin	289.073	342.7	290.079	3.1134	C15H14O6	[M-H]-	Flavonoids	Flavans	C09727	Chemical structure transformation maps; Biosynthesis of other secondary metabolites; Global and overview maps	490-46-0	HMDB0001871	BioDeepDB	2	neg	3.39874e+06	5.49863e+06	4.06653e+06	272683	261378	231135	110376	19334.2	801581	785067	713781	763764	1.25543e+06	5.95085e+06	4.6558e+06	5.76167e+06	4.56582e+06	4.24856e+06
M271T817	17a-Estradiol	271.229	817	272.178	3.61912	C18H24O2	[M-H]-	Steroids and steroid derivatives	Estrane steroids	C02537	Lipid metabolism	57-91-0	HMDB0000429	BioDeepDB	2	neg	1.65702e+07	1.64367e+07	1.60568e+07	1.5035e+07	1.35307e+07	1.2538e+07	1.05054e+07	5.9096e+06	4.88909e+06	4.85362e+06	4.50603e+06	9.17522e+06	6.29692e+06	4.25738e+06	5.61631e+06	4.99046e+06	5.28048e+06	4.21908e+06
M277T826	Alpha-Linolenic acid	277.218	826.2	278.225	3.52069	C18H30O2	[M-H]-	Fatty Acyls	Lineolic acids and derivatives	C06427	Lipid metabolism; Chemical structure transformation maps; Global and overview maps	463-40-1	HMDB0001388	BioDeepDB	2	neg	1.80176e+09	1.49925e+09	1.33051e+09	1.24949e+09	8.65123e+08	1.09321e+09	2.0816e+08	1.12834e+08	4.81876e+07	1.4261e+08	1.19793e+08	1.91967e+08	3.56043e+07	4.34369e+07	6.70689e+07	2.45302e+07	5.89085e+07	9.64105e+07
M286T695	Kaempferol	286.044	695.1	286.048	1.26993	C15H10O6	[M]-	Flavonoids	Flavones	C05903	Chemical structure transformation maps; Biosynthesis of other secondary metabolites; Global and overview maps	520-18-3	HMDB0005801	BioDeepDB	2	neg	3.29369e+08	2.82036e+08	4.53417e+08	1.00056e+09	2.56422e+08	1.7599e+08	1.72314e+08	6.53408e+07	1.18037e+08	1.40463e+08	1.04666e+08	1.75794e+08	3.82468e+08	3.12625e+08	3.2415e+08	3.70846e+08	3.70383e+08	2.71687e+08
M285T503	Taxifolin	285.042	503.4	304.058	8.0339	C15H12O7	[M-H2O-H]-			C01617	Chemical structure transformation maps; Biosynthesis of other secondary metabolites; Global and overview maps	480-18-2		BioDeepDB	2	neg	9.66845e+07	5.14357e+07	8.15238e+07	1.14057e+08	8.96892e+07	7.98298e+07	6.92878e+07	7.17796e+07	3.29959e+07	6.36529e+07	7.41054e+07	6.66578e+07	3.00004e+07	1.91692e+06	3.04193e+07	1.43188e+07	1.98225e+07	4.2524e+07
M322T94	CMP	322.045	94.1	323.052	2.38866	C9H14N3O8P	[M-H]-	Pyrimidine nucleotides	Pyrimidine ribonucleotides	C00055	Global and overview maps; Nucleotide metabolism	63-37-6	HMDB0000095	BioDeepDB	2	neg	1.23032e+08	1.78709e+08	2.02959e+08	2.20502e+08	2.35316e+08	2.31452e+08	1.10547e+09	1.28817e+09	1.42078e+09	1.4543e+09	1.62797e+09	1.45403e+09	6.54221e+08	7.87142e+08	6.21494e+08	6.85428e+08	5.9105e+08	5.59375e+08
M347T97	IMP	347.04	97	348.047	0.238096	C10H13N4O8P	[M-H]-	Purine nucleotides	Purine ribonucleotides	C00130	Drug resistance: antineoplastic; Sensory system; Nucleotide metabolism; Chemical structure transformation maps; Global and overview maps	131-99-7	HMDB0000175	BioDeepDB	2	neg	3.47119e+08	3.08562e+08	2.35754e+08	1.71683e+08	1.36322e+08	1.79933e+08	2.86242e+07	2.71617e+07	3.59627e+07	3.99764e+08	2.93881e+07	2.96354e+08	5.80072e+08	7.34631e+06	4.20759e+08	7.9375e+08	4.71411e+08	4.78167e+08
M337T818	Erucic acid	337.203	817.9	338.318	6.56524	C22H42O2	[M-H]-	Fatty Acyls	Fatty acids and conjugates	C08316	Lipid metabolism	112-86-7	HMDB0002068	BioDeepDB	2	neg	1.61436e+08	3.14248e+08	2.54562e+08	1.7384e+08	2.57593e+08	1.48127e+08	6.7184e+07	6.82844e+07	3.80907e+07	5.69339e+07	5.81894e+07	7.66232e+07	3.25323e+07	5.14352e+07	3.76786e+07	5.20175e+07	2.74902e+07	4.80751e+07
M339T821	Fructose 1,6-bisphosphate	339.2	821	339.996	1.29829	C6H14O12P2	[M-H]-	Organooxygen compounds	Carbohydrates and carbohydrate conjugates	C00354	Cancer: overview; Signal transduction; Endocrine system; Amino acid metabolism; Energy metabolism; Global and overview maps	488-69-7	HMDB0001058	BioDeepDB	2	neg	7.40531e+07	5.92595e+07	5.8121e+07	5.414e+07	1.38854e+07	5.19505e+07	1.14441e+08	1.19682e+08	1.23289e+08	1.31059e+08	1.07634e+08	1.17521e+08	1.4011e+06	1.27875e+06	6.11664e+06	763345	968125	675331
M341T97	Trehalose	341.11	96.8	342.116	1.98177	C12H22O11	[M-H]-	Organooxygen compounds	Carbohydrates and carbohydrate conjugates	C01083	Carbohydrate metabolism; Membrane transport; Global and overview maps	99-20-7	HMDB0000975	BioDeepDB	2	neg	1.54031e+07	2.13371e+07	2.48922e+07	1.06728e+07	1.81037e+07	1.22164e+07	3.47785e+08	2.16151e+08	3.99017e+08	2.95623e+08	2.32319e+08	3.47523e+08	4.08e+08	4.56584e+08	3.77962e+08	3.38459e+08	3.49081e+08	3.22178e+08
M362T131_1	GMP	362.051	131.2	363.058	0.276204	C10H14N5O8P	[M-H]-	Purine nucleotides	Purine ribonucleotides	C00144	Drug resistance: antineoplastic; Signal transduction; Sensory system; Nucleotide metabolism; Chemical structure transformation maps; Global and overview maps	85-32-5	HMDB0001397	BioDeepDB	2	neg	2.24953e+08	2.33463e+08	4.89377e+08	4.0111e+08	5.31938e+08	3.53736e+08	2.42005e+07	2.45024e+07	2.86738e+07	2.72801e+07	2.71046e+07	2.20141e+07	1.02515e+07	3.7676e+06	1.86729e+06	1.15339e+07	1.22253e+07	2.03236e+06
M371T808_2	Deoxycorticosterone acetate	371.164	808.5	372.23	19.7231	C23H32O4	[M-H]-			C14554		56-47-3		BioDeepDB	2	neg	2.48512e+07	1.78482e+07	7.5569e+07	1.03579e+08	4.11535e+07	2.49833e+06	9.83288e+06	8.10172e+06	3.6846e+06	4.34834e+06	1.01776e+07	1.16523e+07	2.05986e+06	2.05991e+06	3.28041e+06	3.49044e+06	3.07782e+06	2.46141e+06
M377T819	Ergocalciferol	377.281	818.6	396.339	25.7219	C28H44O	[M-H2O-H]-	Steroids and steroid derivatives	Vitamin D and derivatives	C05441	Lipid metabolism; Global and overview maps	50-14-6	HMDB0000900	BioDeepDB	2	neg	4.54706e+06	2.3227e+06	2.7146e+06	4.62627e+06	3.47273e+06	2.51849e+06	1.32534e+07	1.83967e+07	2.20595e+07	1.69481e+07	2.19853e+07	1.97835e+07	3.93831e+06	6.62762e+06	2.4791e+06	1.02265e+07	5.01067e+06	2.21598e+06
M397T807	Daidzin	397.226	807.3	416.111	0.0296463	C21H20O9	[M-H2O-H]-	Isoflavonoids	Isoflavonoid O-glycosides	C10216	Biosynthesis of other secondary metabolites	552-66-9	HMDB0033991	BioDeepDB	2	neg	7.71877e+06	8.12561e+06	3.87595e+06	1.11479e+07	5.18833e+06	5.73862e+06	5.20011e+06	6.97913e+06	4.50377e+06	5.31018e+06	1.68443e+07	2.34932e+06	6.02606e+06	6.29094e+06	8.98836e+06	1.07652e+07	3.63045e+06	6.24577e+06
M415T601	Puerarin	415.102	601.2	416.111	3.90585	C21H20O9	[M-H]-			C10524		3681-99-0		BioDeepDB	2	neg	2.18716e+07	3.00135e+07	4.04716e+07	3.92901e+07	5.56247e+07	3.04356e+07	3.87679e+06	2.58605e+06	1.77756e+06	2.21872e+06	1.53092e+06	2.86775e+06	1.73674e+06	1.00763e+06	1.80165e+06	691558	1.92981e+06	1.09552e+06
M431T527_1	Isovitexin	431.097	527.3	432.106	1.84265	C21H20O10	[M-H]-			C01714	Biosynthesis of other secondary metabolites	38953-85-4 / 29702-25-8		BioDeepDB	2	neg	1.74146e+08	7.36167e+07	1.74844e+08	1.04509e+08	1.27479e+08	2.43933e+08	4.04214e+07	2.07695e+07	1.44301e+06	3.49969e+07	2.06301e+07	2.67823e+07	2.15141e+06	1.71901e+06	1.75203e+06	5.65294e+06	2.89502e+06	3.88959e+06
M579T528_1	Naringin	579.168	528.2	580.179	4.57756	C27H32O14	[M-H]-	Flavonoids	Flavonoid glycosides	C09789	Biosynthesis of other secondary metabolites	10236-47-2	HMDB0002927	BioDeepDB	2	neg	563313	273929	225979	197858	118740	248441	348367	402014	488836	1.68943e+06	2.63916e+06	510911	7.10061e+06	2.05331e+06	970613	1.39494e+06	824357	237461
M609T473_2	Rutin	609.144	473.4	610.153	2.66604	C27H30O16	[M-H]-			C05625	Biosynthesis of other secondary metabolites; Global and overview maps	207671-50-9	HMDB0003249	BioDeepDB	2	neg	238097	93993.8	3.19196e+06	11464	5360.84	814984	1.26447e+06	27122.7	75402.3	101021	2.6793e+06	1.1824e+06	2.53993e+07	1.92824e+07	2.59562e+07	1.51116e+07	3.16651e+07	1.9353e+07
M101T90	2-Ketobutyric acid	101.025	90.2	102.032	2.73201	C4H6O3	[M-H]-	Keto acids and derivatives	Short-chain keto acids and derivatives	C00109	Carbohydrate metabolism; Amino acid metabolism; Global and overview maps	600-18-0	HMDB0000005	BioDeepDB	2	neg	2.06663e+08	1.922e+08	1.71923e+08	2.01769e+08	1.88905e+08	2.0286e+08	2.46074e+08	2.58043e+08	2.87934e+08	2.73936e+08	2.61429e+08	2.76045e+08	2.85658e+08	2.50147e+08	2.82105e+08	2.62423e+08	3.38484e+08	2.25911e+08
M104T87	L-Serine	104.036	87	105.043	3.61414	C3H7NO3	[M-H]-	Carboxylic acids and derivatives	Amino acids, peptides, and analogues	C00065	Cancer: overview; Membrane transport; Metabolism of other amino acids; Chemical structure transformation maps; Drug resistance: antimicrobial; Signal transduction; Digestive system; Lipid metabolism; Carbohydrate metabolism; Biosynthesis of other secondary metabolites; Translation; Amino acid metabolism; Energy metabolism; Global and overview maps	56-45-1	HMDB0000187	BioDeepDB	2	neg	1.10994e+08	1.15371e+08	1.50401e+08	1.53246e+08	1.74822e+08	1.6614e+08	2.02242e+07	1.75897e+07	8.62183e+06	1.25877e+07	1.38383e+07	1.66972e+07	7.19477e+07	8.08562e+07	7.53089e+07	9.07181e+07	7.92069e+07	9.80892e+07
M109T190	Hydroquinone	109.03	189.9	110.037	3.4486	C6H6O2	[M-H]-	Phenols	Benzenediols	C00530	Amino acid metabolism; Xenobiotics biodegradation and metabolism; Global and overview maps	123-31-9	HMDB0002434	BioDeepDB	2	neg	1.28209e+06	150604	1.79435e+06	1.08845e+06	1.9327e+06	987703	3.64195e+07	3.55287e+07	2.74569e+07	2.31102e+07	3.55915e+07	3.08126e+07	1.28681e+08	1.3996e+08	1.02352e+08	1.44623e+08	1.23777e+08	1.09561e+08
M129T78	Itaconic acid	129.02	78.1	130.027	4.46443	C5H6O4	[M-H]-	Fatty Acyls	Fatty acids and conjugates	C00490	Carbohydrate metabolism; Global and overview maps	97-65-4/2964-00-3	HMDB0002092	BioDeepDB	2	neg	1.94667e+07	2.14504e+07	2.17139e+07	2.15539e+07	2.09339e+07	2.19838e+07	2.25557e+07	1.9447e+07	1.75078e+07	1.68184e+07	1.56162e+07	1.42442e+07	1.27708e+07	1.30378e+07	1.18524e+07	1.21306e+07	1.07395e+07	1.13124e+07
M111T125	Uracil	111.02	125.4	112.027	0	C4H4N2O2	[M-H]-	Diazines	Pyrimidines and pyrimidine derivatives	C00106	Metabolism of cofactors and vitamins; Metabolism of other amino acids; Global and overview maps; Nucleotide metabolism	66-22-8	HMDB0000300	BioDeepDB	2	neg	7.86705e+06	2.69225e+06	8.4596e+06	2.24309e+06	2.29674e+06	1.96964e+06	5.43513e+07	4.04544e+07	2.91225e+07	5.27774e+07	3.38265e+07	6.02157e+07	3.10067e+06	1.15293e+06	4.03655e+06	1.3954e+06	4.1756e+06	796755
M119T97	L-Erythrulose	119.036	97.2	120.042	5.67897	C4H8O4	[M-H]-	Organooxygen compounds	Carbohydrates and carbohydrate conjugates	C02045		533-50-6/496-55-9	HMDB0006293	BioDeepDB	2	neg	5.374e+07	7.09151e+07	7.47509e+07	6.62922e+07	6.65717e+07	5.80379e+07	6.9508e+07	4.55307e+07	3.95253e+07	5.08365e+07	4.46852e+07	4.24414e+07	4.6281e+08	5.61659e+08	5.31415e+08	6.54888e+08	6.2381e+08	4.6826e+08
M127T140	Adipic acid	127.04	139.9	146.058	7.00565	C6H10O4	[M-H2O-H]-	Fatty Acyls	Fatty acids and conjugates	C06104	Xenobiotics biodegradation and metabolism; Global and overview maps	124-04-9	HMDB0000448	BioDeepDB	2	neg	236332	284761	289865	3.50189e+06	2.62087e+06	2.90318e+06	291165	322959	305224	336864	291125	268102	291178	278212	280643	277136	241832	251736
M127T656	D-Glutamine	127.053	656.4	146.069	16.4499	C5H10N2O3	[M-H2O-H]-	Carboxylic acids and derivatives	Amino acids, peptides, and analogues	C00819	Global and overview maps	5959-95-5	HMDB0003423	BioDeepDB	2	neg	7.03472e+06	7.18588e+06	9.00062e+06	8.87943e+06	8.85108e+06	5.83559e+06	571858	3.75274e+06	4.40457e+06	4.48459e+06	4.56655e+06	1.1053e+06	71093.4	308778	379753	518878	388010	392726
M133T168	L-Malic acid	133.015	167.8	134.022	4.33035	C4H6O5	[M-H]-	Fatty Acyls	Fatty acids and conjugates	C00149	Cancer: overview; Chemical structure transformation maps; Signal transduction; Sensory system; Endocrine system; Excretory system; Carbohydrate metabolism; Cancer: specific types; Energy metabolism; Global and overview maps	636-61-3	HMDB0031518	BioDeepDB	2	neg	9.19606e+07	1.44627e+08	1.04045e+08	1.28553e+08	2.88713e+08	4.21581e+08	3.48732e+08	3.01385e+08	3.59892e+08	3.287e+08	2.92993e+08	2.95332e+08	8.97975e+07	1.05481e+08	7.49048e+07	1.05557e+08	7.69506e+07	1.12425e+08
M134T245	Adenine	134.048	245.1	135.054	2.05897	C5H5N5	[M-H]-	Imidazopyrimidines	Purines and purine derivatives	C00147	Metabolism of terpenoids and polyketides; Global and overview maps; Nucleotide metabolism	73-24-5	HMDB0000034	BioDeepDB	2	neg	1.6366e+08	1.83376e+08	2.04425e+08	1.31282e+08	1.76719e+08	1.44615e+08	1.96294e+08	1.59836e+08	1.24617e+08	1.4928e+08	1.46188e+08	1.68412e+08	4.22174e+07	3.64704e+07	3.65904e+07	4.24388e+07	3.30868e+07	4.53703e+07
M135T150	Hypoxanthine	135.031	150.2	136.038	2.04397	C5H4N4O	[M-H]-	Imidazopyrimidines	Purines and purine derivatives	C00262	Global and overview maps; Nucleotide metabolism	68-94-0	HMDB0000157	BioDeepDB	2	neg	3.46107e+07	3.59658e+07	2.52255e+07	2.53442e+07	2.07431e+07	2.76211e+07	1.42835e+07	1.73027e+07	1.91822e+07	1.87816e+07	2.84813e+06	2.05881e+07	2.06403e+07	8.43607e+06	2.01645e+07	7.64643e+06	1.61626e+07	9.02545e+06
M135T95	Threonic acid	135.03	95	136.037	3.52513	C4H8O5	[M-H]-	Organooxygen compounds	Carbohydrates and carbohydrate conjugates	C01620	Carbohydrate metabolism; Global and overview maps	3909-12-4/7306-96-9/70753-61-6	HMDB0000943	BioDeepDB	2	neg	1.20744e+08	1.26553e+08	1.46048e+08	9.07467e+07	1.2975e+08	1.04046e+08	1.41666e+08	1.1616e+08	8.79741e+07	1.07325e+08	1.12119e+08	1.23418e+08	2.821e+07	2.70927e+07	2.3689e+07	3.12763e+07	2.11026e+07	3.17341e+07
M137T169	Urocanic acid	137.036	169.3	138.043	2.91894	C6H6N2O2	[M-H]-	Azoles	Imidazoles	C00785	Amino acid metabolism; Global and overview maps	104-98-3	HMDB0000301	BioDeepDB	2	neg	571871	169523	205115	681617	206630	1.14524e+06	104483	92581	117849	133027	133616	113090	77458.8	105338	97148.3	54305.2	19553.3	85289.9
M159T141_1	Pimelic acid	159.067	141.1	160.074	4.24978	C7H12O4	[M-H]-	Fatty Acyls	Fatty acids and conjugates	C02656	Metabolism of cofactors and vitamins; Global and overview maps	111-16-0	HMDB0000857	BioDeepDB	2	neg	3.31793e+06	2.56599e+06	2.18082e+06	4.63708e+06	4.93131e+06	4.50374e+06	2.99746e+06	4.93199e+06	3.98551e+06	4.32343e+06	4.67112e+06	4.43641e+06	6.68854e+06	4.74684e+06	7.53396e+06	5.01904e+06	6.58085e+06	6.00146e+06
M148T140	L-Methionine	148.044	140.2	149.051	3.37737	C5H11NO2S	[M-H]-	Carboxylic acids and derivatives	Amino acids, peptides, and analogues	C00073	Cancer: overview; Drug resistance: antineoplastic; Digestive system; Biosynthesis of other secondary metabolites; Translation; Amino acid metabolism; Chemical structure transformation maps; Global and overview maps	63-68-3	HMDB0000696	BioDeepDB	2	neg	5.01686e+08	5.69945e+08	6.39482e+08	7.26204e+08	7.00949e+08	7.41905e+08	1.25401e+07	6.35827e+06	1.1142e+06	1.19718e+06	1.16206e+06	1.20964e+06	6.7337e+06	7.32124e+06	6.13038e+06	1.32941e+07	4.60011e+06	1.15002e+07
M148T348	7-Methyladenine	148.064	348.4	149.07	4.7277	C6H7N5	[M-H]-	Imidazopyrimidines	Purines and purine derivatives	C02241		935-69-3	HMDB0011614	BioDeepDB	2	neg	5966.89	503517	2296.26	7531.59	5526.01	19297.2	341237	238612	14542.2	8007.49	169449	17310.8	298647	568385	460254	508674	493277	571276
M149T505	alpha-Oxo-benzeneacetic acid	149.025	505.3	150.032	2.52307	C8H6O3	[M-H]-	Benzene and substituted derivatives	Benzoyl derivatives	C02137	Amino acid metabolism; Xenobiotics biodegradation and metabolism; Global and overview maps	611-73-4	HMDB0001587	mzCloud	2	neg	1.70376e+08	2.49e+08	1.70406e+08	1.79006e+08	1.01894e+08	7.10958e+07	6.77139e+07	7.71922e+07	5.62868e+07	6.10737e+07	1.91631e+07	5.93601e+07	8.72002e+06	962432	1.15963e+07	7.55175e+06	9.92294e+06	3.32404e+06
M151T155	Xanthine	151.027	155.5	152.033	3.8139	C5H4N4O2	[M-H]-	Imidazopyrimidines	Purines and purine derivatives	C00385	Chemical structure transformation maps; Biosynthesis of other secondary metabolites; Global and overview maps; Nucleotide metabolism	69-89-6	HMDB0000292	BioDeepDB	2	neg	3.92536e+09	4.70714e+09	5.31238e+09	1.69171e+09	2.22873e+09	1.41655e+09	4.60326e+08	3.98234e+08	3.57875e+08	4.02615e+08	3.17588e+08	2.59385e+08	4.70506e+08	6.29031e+08	4.93549e+08	5.17552e+08	4.64658e+08	5.43605e+08
M151T360	3-Hydroxyphenylacetic acid	151.041	360.4	152.047	3.97244	C8H8O3	[M-H]-	Phenols	1-hydroxy-4-unsubstituted benzenoids	C05593	Amino acid metabolism; Xenobiotics biodegradation and metabolism; Global and overview maps	621-37-4	HMDB0000440	BioDeepDB	2	neg	2.08524e+07	2.19233e+07	2.10564e+07	1.66361e+07	1.51124e+07	1.66456e+07	1.36638e+07	1.54931e+07	7.53911e+06	7.084e+06	7.13927e+06	1.67788e+06	1.21279e+07	1.28088e+07	1.41244e+07	1.25537e+07	1.27379e+07	1.341e+07
M151T431	p-Anisic acid	151.041	430.6	152.047	3.97244	C8H8O3	[M-H]-	Benzene and substituted derivatives	Benzoic acids and derivatives	C02519	Xenobiotics biodegradation and metabolism; Global and overview maps	100-09-4	HMDB0001101	BioDeepDB	2	neg	203485	190699	173859	159783	160510	186736	152782	167282	160657	132255	134006	149194	66485.7	14722.7	69624	42689.9	56559.9	60542.2
M157T95_1	Allantoin	157.038	94.6	158.044	5.57828	C4H6N4O3	[M-H]-	Azoles	Imidazoles	C01551		97-59-6	HMDB0000462	BioDeepDB	2	neg	8.29202e+07	3.95242e+08	2.93818e+08	2.74267e+08	3.14768e+08	3.5343e+08	8.09564e+07	7.52486e+07	8.9058e+07	6.24826e+07	2.56681e+08	2.21035e+08	9.90098e+07	3.19748e+08	9.55553e+07	1.63598e+08	9.99559e+07	2.7472e+08
M175T150	2-Isopropylmalic acid	175.062	149.6	176.069	3.29027	C7H12O5	[M-H]-	Fatty Acyls	Fatty acids and conjugates	C02504	Carbohydrate metabolism; Amino acid metabolism; Global and overview maps	3237-44-3	HMDB0000402	BioDeepDB	2	neg	2.39898e+06	1.38495e+06	817313	3.66889e+06	4.10136e+06	4.35249e+06	821523	977461	791422	963694	801384	611696	740327	868520	705675	774482	850036	628823
M159T89	D-Alanyl-D-alanine	159.078	88.7	160.085	2.36362	C6H12N2O3	[M-H]-	Carboxylic acids and derivatives	Amino acids, peptides, and analogues	C00993	Glycan biosynthesis and metabolism; Global and overview maps; Drug resistance: antimicrobial	923-16-0	HMDB0003459	BioDeepDB	2	neg	9.95294e+06	1.31342e+07	1.33641e+07	9.74643e+06	1.26537e+07	9.00034e+06	3.68011e+06	5.10212e+06	4.16411e+06	4.26888e+06	3.60017e+06	6.23987e+06	3.06116e+06	3.13409e+06	3.07361e+06	3.96679e+06	2.97719e+06	4.52653e+06
M159T385	3-Hydroxyvalproic acid	159.103	384.5	160.11	2.51409	C8H16O3	[M-H]-	Fatty Acyls	Fatty acids and conjugates	C16651	Xenobiotics biodegradation and metabolism	58888-84-9	HMDB0013899	BioDeepDB	2	neg	1.00068e+08	8.85662e+07	7.98159e+07	6.61956e+07	5.9189e+07	7.27281e+07	2.44203e+07	1.62409e+07	8.5695e+06	1.822e+07	1.42845e+07	2.53966e+07	1.50909e+07	1.80358e+07	1.64536e+07	2.28959e+07	1.60562e+07	2.44288e+07
M161T779	L-Gulose	161.045	778.9	180.063	2.54588	C6H12O6	[M-H2O-H]-	Organooxygen compounds	Carbohydrates and carbohydrate conjugates	C15923	Carbohydrate metabolism	6027-89-0	HMDB0012326	BioDeepDB	2	neg	5.13812e+07	4.97651e+07	8.38685e+06	7.96228e+06	2.27083e+07	1.16222e+07	4.16429e+07	9.55429e+07	3.78896e+07	2.72052e+07	4.28226e+07	1.78449e+08	4.24042e+06	7.48348e+06	8.49683e+06	8.02948e+06	7.87549e+06	5.86663e+06
M165T380	Vanylglycol	165.056	380	184.074	7.20966	C9H12O4	[M-H2O-H]-	Phenols	Methoxyphenols	C05594	Amino acid metabolism; Global and overview maps	534-82-7/67423-45-4	HMDB0001490	BioDeepDB	2	neg	9.23412e+07	9.30908e+07	1.00234e+08	8.81072e+07	8.61365e+07	9.29686e+07	5.19992e+07	3.0735e+07	2.43213e+07	3.05771e+07	2.39894e+07	3.93792e+07	4.96228e+07	1.56988e+07	5.18972e+07	2.47028e+07	3.17753e+07	1.25009e+07
M165T610	3-(3-Hydroxyphenyl)propanoic acid	165.057	609.8	166.063	5.91312	C9H10O3	[M-H]-	Phenylpropanoic acids		C11457	Amino acid metabolism; Global and overview maps	621-54-5	HMDB0000375	BioDeepDB	2	neg	1.85257e+07	1.78356e+07	1.77281e+07	1.70311e+07	1.6904e+07	1.63193e+07	2.18897e+08	1.08739e+08	1.69611e+08	1.92998e+08	1.2781e+08	2.11008e+08	8.09505e+07	1.29659e+08	1.1779e+08	9.38224e+07	9.70029e+07	1.64086e+08
M167T352	3,4-Dihydroxybenzeneacetic acid	167.036	352.4	168.042	2.84969	C8H8O4	[M-H]-	Phenols	Benzenediols	C01161	Substance dependence; Amino acid metabolism; Nervous system; Global and overview maps	102-32-9	HMDB0001336	BioDeepDB	2	neg	4.52664e+08	4.00253e+08	4.80523e+08	3.81736e+08	3.734e+08	3.3298e+08	4.35071e+08	4.51354e+08	5.03462e+08	4.20754e+08	4.20002e+08	4.26515e+08	4.38157e+08	5.13844e+08	5.17245e+08	3.65923e+08	4.61302e+08	4.42799e+08
M167T374	Homogentisic acid	167.036	373.8	168.042	2.84969	C8H8O4	[M-H]-	Benzene and substituted derivatives	Phenylacetic acids	C00544	Amino acid metabolism; Metabolism of cofactors and vitamins; Xenobiotics biodegradation and metabolism; Global and overview maps	451-13-8	HMDB0000130	BioDeepDB	2	neg	1.16263e+06	963698	860759	717297	591536	539250	1.04211e+07	8.68449e+06	8.76663e+06	7.60369e+06	1.28393e+07	2.8057e+06	1.63425e+07	2.17008e+06	1.5603e+07	1.70454e+07	6.14894e+06	1.42088e+07
M169T297	Gallic acid	169.015	296.8	170.022	3.40799	C7H6O5	[M-H]-	Benzene and substituted derivatives	Benzoic acids and derivatives	C01424	Chemical structure transformation maps; Xenobiotics biodegradation and metabolism; Global and overview maps	149-91-7	HMDB0005807	BioDeepDB	2	neg	3.67322e+07	7.96138e+07	3.71001e+07	4.27344e+07	8.67827e+07	7.24478e+07	3.74881e+07	3.72412e+07	3.43277e+07	3.6636e+07	3.21703e+07	3.88094e+07	3.74263e+07	3.85432e+07	3.41266e+07	3.52068e+07	3.23748e+07	3.2103e+07
M173T141	Shikimic acid	173.046	141.2	174.053	2.61537	C7H10O5	[M-H]-	Organooxygen compounds	Alcohols and polyols	C00493	Chemical structure transformation maps; Amino acid metabolism; Global and overview maps	138-59-0	HMDB0003070	MoNA	2	neg	1.36641e+07	1.8757e+07	2.46247e+07	2.17066e+07	1.79715e+07	1.81638e+07	5.84719e+07	4.70401e+07	4.09473e+07	3.69554e+07	3.29849e+07	3.08202e+07	3.2403e+07	2.91012e+07	2.73779e+07	2.67629e+07	2.47607e+07	2.68698e+07
M173T128	L-Theanine	173.094	128.2	174.1	3.46633	C7H14N2O3	[M-H]-	Carboxylic acids and derivatives	Amino acids, peptides, and analogues	C01047		3081-61-6	HMDB0034365	BioDeepDB	2	neg	1.10564e+08	1.02272e+08	1.16487e+08	1.71265e+08	1.38183e+08	1.86562e+08	1.52439e+07	2.41513e+07	1.29453e+07	1.66554e+07	2.54856e+07	2.57621e+07	6.94666e+06	4.54903e+06	4.4773e+06	4.79715e+06	4.4791e+06	3.45321e+06
M193T350	Zingerone	193.087	350.5	194.094	1.9473	C11H14O3	[M-H]-	Benzene and substituted derivatives	Phenols and derivatives	C17497		122-48-5	HMDB0032590	BioDeepDB	2	neg	1.22979e+06	1.41122e+06	1.29132e+06	1.16931e+06	1.24206e+06	959553	2.69266e+06	4.90969e+06	2.13221e+06	2.03431e+06	3.0872e+06	1.63886e+06	3.74753e+06	3.58833e+06	3.48397e+06	4.63937e+06	3.83502e+06	3.42975e+06
M176T179	N-Formyl-L-methionine	176.04	178.7	177.046	4.4081	C6H11NO3S	[M-H]-	Carboxylic acids and derivatives	Amino acids, peptides, and analogues	C03145	Amino acid metabolism	4289-98-9	HMDB0001015	BioDeepDB	2	neg	7.05907e+06	6.90491e+06	7.77545e+06	7.30838e+06	8.15551e+06	7.12931e+06	1.77799e+06	1.50568e+06	1.07111e+06	1.61833e+06	1.33566e+06	1.61958e+06	23453.7	9155.29	15311.1	5299.11	5425.4	2153.33
M177T80	Pyrophosphate	176.937	80	177.943	3.82058	H4P2O7	[M-H]-	Non-metal oxoanionic compounds	Non-metal pyrophosphates	C00013	Energy metabolism; Neurodegenerative disease	14000-31-8/2466-09-3	HMDB0000250	BioDeepDB	2	neg	1.30807e+08	1.51485e+08	2.2827e+08	1.49254e+08	2.01659e+08	2.01763e+08	1.73249e+06	1.93265e+06	1.28069e+06	1.15652e+06	785059	2.35263e+06	9.91056e+06	2.08297e+08	1.09323e+07	1.50814e+08	6.29494e+06	2.23129e+08
M195T304	Xanthoxylin	195.067	303.9	196.074	5.0034	C10H12O4	[M-H]-	Organooxygen compounds	Carbonyl compounds	C10726		90-24-4	HMDB0029645	BioDeepDB	2	neg	2.07968e+07	1.90588e+07	1.76958e+07	1.95146e+07	1.72504e+07	1.82691e+07	2.90909e+07	3.05408e+07	3.25036e+07	3.10697e+07	2.83314e+07	3.20013e+07	4.04044e+07	4.00417e+07	4.43788e+07	4.49004e+07	4.96267e+07	4.05862e+07
M179T471	4-Hydroxyphenylpyruvic acid	179.036	470.6	180.042	3.77578	C9H8O4	[M-H]-	Benzene and substituted derivatives	Phenylpyruvic acid derivatives	C01179	Metabolism of cofactors and vitamins; Biosynthesis of other secondary metabolites; Metabolism of terpenoids and polyketides; Amino acid metabolism; Chemical structure transformation maps; Global and overview maps	156-39-8	HMDB0000707	BioDeepDB	2	neg	681421	758808	677270	469032	650833	625172	668255	597765	507889	704217	732828	665139	1.17004e+06	983417	1.45494e+06	1.19155e+06	1.18615e+06	847755
M180T174	Fructose-1P	180.067	173.8	180.063	21.6586	C6H12O6	[M]-	Carbohydrates and carbohydrate conjugates	Monosaccharides	C10906		57-48-7	HMDB0062538	BioDeepDB	2	neg	9.98834e+06	2.13028e+07	2.33539e+07	2.30783e+07	9.42247e+06	3.82061e+07	1.88555e+07	3.18992e+06	4.16466e+07	3.43018e+07	1.76679e+07	7.51678e+06	5.58607e+06	5.35615e+06	6.84799e+06	6.26513e+06	5.92997e+06	2.34077e+07
M181T274	L-Iditol	181.068	274.4	182.079	19.4623	C6H14O6	[M-H]-	Organooxygen compounds	Carbohydrates and carbohydrate conjugates	C01507		488-45-9	HMDB0011632	BioDeepDB	2	neg	1.99549e+08	5.07336e+08	2.12885e+08	2.00637e+08	2.39138e+08	1.35269e+08	7.7302e+07	1.29188e+08	1.55845e+08	1.3007e+08	1.98222e+08	1.37789e+08	1.73005e+08	2.65848e+08	1.01033e+08	2.43031e+08	1.44047e+08	3.10573e+08
M185T75	(2R)-2-Hydroxy-3-(phosphonatooxy)propanoate	184.987	74.6	185.993	4.32464	C3H7O7P	[M-H]-	Carbohydrates and carbohydrate conjugates	Sugar acids and derivatives	C00197	Cancer: overview; Chemical structure transformation maps; Endocrine system; Carbohydrate metabolism; Lipid metabolism; Biosynthesis of other secondary metabolites; Amino acid metabolism; Energy metabolism; Global and overview maps	3443-57-0	HMDB0060180	BioDeepDB	2	neg	380327	251246	344168	477980	721441	567367	22781.3	51592.9	67911.8	40649.4	69545	39347.6	59554.4	53849.2	40404.8	23291.4	27551.9	25974.3
M209T324	3-(3,4-Dihydroxy-5-methoxy)-2-propenoic acid	209.047	324.1	210.053	5.14718	C10H10O5	[M-H]-	Cinnamic acids and derivatives	Hydroxycinnamic acids and derivatives	C05619	Chemical structure transformation maps; Biosynthesis of other secondary metabolites; Global and overview maps	1782-55-4/2041-35-2	HMDB0035484	BioDeepDB	2	neg	2.36221e+08	3.05081e+08	2.8841e+08	1.18192e+08	1.23363e+08	1.39937e+08	5.86642e+07	4.16464e+07	3.24972e+07	3.35303e+07	3.54558e+07	4.9471e+07	3.21867e+07	1.92844e+07	2.71147e+07	3.04562e+07	2.93297e+07	2.64742e+07
M209T93	Sedoheptulose	209.067	92.8	210.074	3.23341	C7H14O7	[M-H]-	Organooxygen compounds	Carbohydrates and carbohydrate conjugates	C02076	Energy metabolism; Global and overview maps	3019-74-7	HMDB0003219	BioDeepDB	2	neg	1.93125e+07	2.27693e+07	2.08927e+07	7.10285e+06	7.98089e+06	3.91265e+06	5.72706e+06	6.64458e+06	8.70896e+06	8.84801e+06	5.41793e+06	6.91694e+06	8.24904e+06	9.13086e+06	8.72807e+06	9.8615e+06	1.56384e+07	8.00589e+06
M209T555	Sinapyl alcohol	209.083	555	210.089	3.71145	C11H14O4	[M-H]-	Phenols	Methoxyphenols	C02325	Chemical structure transformation maps; Biosynthesis of other secondary metabolites; Global and overview maps	537-33-7	HMDB0013070	BioDeepDB	2	neg	2.83627e+06	2.40919e+06	2.53063e+06	2.91883e+06	2.514e+06	2.89567e+06	344655	446566	322965	364897	424671	413694	1.15586e+06	1.38045e+06	1.13012e+06	1.84994e+06	1.14001e+06	2.16877e+06
M207T413	Genipin	207.067	413.3	226.084	5.74693	C11H14O5	[M-H2O-H]-	Prenol lipids	Monoterpenoids	C09780		6902-77-8	HMDB0035830	BioDeepDB	2	neg	9.57236e+07	1.10376e+08	1.12782e+08	6.45986e+07	6.84292e+07	5.6028e+07	1.85105e+07	7.24477e+06	5.53485e+06	6.84175e+06	5.19324e+06	1.07549e+07	7.0541e+06	1.27438e+07	8.04585e+06	1.21511e+07	1.03739e+07	1.42387e+07
M211T99	D-Ribulose 5-phosphate	211.002	98.5	230.019	7.06153	C5H11O8P	[M-H2O-H]-	Carbohydrates and carbohydrate conjugates	Monosaccharides	C00199	Metabolism of cofactors and vitamins; Carbohydrate metabolism; Glycan biosynthesis and metabolism; Energy metabolism; Global and overview maps	4151-19-3/551-85-9	HMDB0000618	BioDeepDB	2	neg	7.49565e+06	1.69865e+06	2.29493e+06	1.01853e+07	6.61796e+06	5.36194e+06	1.25123e+06	1.68854e+06	1.10595e+06	1.00264e+06	1.14234e+06	2.86841e+06	1.7815e+06	2.13304e+06	1.39894e+06	2.59198e+06	1.84071e+06	3.67133e+06
M241T81	Galactose 1-phosphate	241.012	80.8	260.03	4.52259	C6H13O9P	[M-H2O-H]-	Organooxygen compounds	Carbohydrates and carbohydrate conjugates	C00103	Endocrine system; Carbohydrate metabolism; Lipid metabolism; Biosynthesis of other secondary metabolites; Metabolism of terpenoids and polyketides; Glycan biosynthesis and metabolism; Chemical structure transformation maps; Global and overview maps	2255-14-3/59-56-3	HMDB0000645	BioDeepDB	2	neg	7.92806e+06	9.81171e+06	9.55238e+06	4.50973e+06	5.22866e+06	3.02792e+06	1.32582e+07	5.72787e+06	7.24344e+06	2.08844e+06	1.82733e+06	1.99973e+06	2.8475e+06	5.49987e+06	5.37722e+06	4.44386e+06	3.39158e+06	2.94725e+06
M242T122	Cytidine	242.079	121.9	243.085	4.85791	C9H13N3O5	[M-H]-	Pyrimidine nucleosides		C02961		65-46-3/147-94-4	HMDB0000089	BioDeepDB	2	neg	4.7154e+07	5.59833e+07	4.92151e+07	4.46186e+07	3.62201e+07	3.41465e+07	2.6448e+07	2.63268e+07	2.65083e+07	2.60931e+07	2.61656e+07	2.72957e+07	1.02778e+07	9.00397e+06	1.11649e+07	1.05382e+07	1.09518e+07	1.02087e+07
M269T91	Tolbutamide	269.089	91.3	270.104	29.3584	C12H18N2O3S	[M-H]-	Benzene and substituted derivatives	Benzenesulfonamides	C07148		64-77-7	HMDB0015256	BioDeepDB	2	neg	1.21567e+08	1.38848e+08	1.57352e+08	1.57688e+08	1.42955e+08	1.50946e+08	1.10623e+08	8.52676e+07	9.2503e+07	8.77952e+07	9.05213e+07	1.08359e+08	8.65924e+07	8.302e+07	9.93248e+07	9.41716e+07	7.84067e+07	9.23164e+07
M258T81	Glucosamine 6-phosphate	258.038	80.8	259.046	0.29453	C6H14NO8P	[M-H]-	Organooxygen compounds	Carbohydrates and carbohydrate conjugates	C00352	Endocrine and metabolic disease; Membrane transport; Carbohydrate metabolism; Amino acid metabolism; Global and overview maps	3616-42-0	HMDB0001254	BioDeepDB	2	neg	4.02253e+08	2.70751e+08	2.42957e+08	1.9527e+08	2.53517e+08	2.04247e+08	1.60447e+08	1.29519e+08	7.15781e+07	9.86012e+07	1.67812e+08	1.24615e+08	5.59546e+07	5.0094e+07	5.55192e+07	5.54833e+07	5.07774e+07	7.85244e+07
M268T829	Formononetin	268.07	828.6	268.074	13.4293	C16H12O4	[M]-	Isoflavonoids	O-methylated isoflavonoids	C00858	Chemical structure transformation maps; Biosynthesis of other secondary metabolites; Global and overview maps	485-72-3	HMDB0005808	BioDeepDB	2	neg	2.07065e+08	2.25865e+08	1.86701e+08	2.36724e+08	1.57787e+08	1.60881e+08	1.91417e+06	1.19676e+07	2.86468e+06	1.07032e+07	898277	2.50463e+06	4.56239e+07	4.73809e+07	4.57383e+07	4.40074e+07	3.87293e+07	5.83155e+07
M269T506	Emodin	269.046	505.8	270.053	2.1409	C15H10O5	[M-H]-	Anthracenes	Anthraquinones	C10343		518-82-1	HMDB0035214	BioDeepDB	2	neg	311399	258222	247022	216957	122971	164203	145995	190609	211247	237875	216566	219789	277472	397732	469149	450200	495492	486824
M272T751	Naringenin	272.066	751	272.068	9.18895	C15H12O5	[M]-	Flavonoids	Flavans	C00509	Chemical structure transformation maps; Biosynthesis of other secondary metabolites; Global and overview maps	480-41-1	HMDB0002670	BioDeepDB	2	neg	7.283e+07	6.56726e+07	1.30141e+08	4.1114e+07	3.44224e+07	3.67765e+07	4.44184e+08	2.95912e+08	6.55203e+07	2.59244e+08	2.37757e+08	2.64597e+08	2.13262e+08	3.20398e+07	5.27567e+07	1.41691e+08	1.34657e+08	6.29596e+07
M291T800	2-hydroxyflutamide	291.067	800.4	292.067	23.6235	C11H11F3N2O4	[M-H]-	Benzene and substituted derivatives	Trifluoromethylbenzenes	C14204		52806-53-8	HMDB0060949	BioDeepDB	2	neg	3.88915e+07	5.19172e+07	6.44041e+07	3.17581e+07	6.9934e+07	3.82842e+07	1.97236e+06	1.3704e+08	2.43912e+06	8.01697e+07	636391	1.04569e+08	1.90414e+06	1.41289e+06	1.57012e+06	2.34173e+06	2.55973e+06	1.06063e+06
M273T643	(R)-Methysticin	273.078	642.6	274.084	3.20788	C15H14O5	[M-H]-	Kavalactones		C09952		495-85-2	HMDB0033590	BioDeepDB	2	neg	1.5503e+09	1.3269e+09	2.47131e+09	2.00686e+09	3.69712e+09	2.79978e+09	1.18395e+09	7.5831e+08	4.78252e+08	7.49815e+08	5.87303e+08	7.17461e+08	4.29443e+08	2.79893e+08	4.32441e+08	3.4381e+08	2.40633e+08	4.3104e+08
M275T74	6-Phosphogluconic acid	275.019	73.5	276.025	6.18139	C6H13O10P	[M-H]-	Organooxygen compounds	Carbohydrates and carbohydrate conjugates	C00345	Carbohydrate metabolism; Global and overview maps	921-62-0/53411-70-4	HMDB0001316	BioDeepDB	2	neg	3.56656e+06	4.61363e+06	4.64652e+06	1.16534e+06	3.36948e+06	3.37313e+06	2.07486e+06	2.62757e+06	1.0058e+06	1.61909e+06	2.66261e+06	3.2462e+06	940260	1.2621e+06	790451	1.28804e+06	681515	821659
M283T744	Rhein	283.025	744.4	284.032	1.3285	C15H8O6	[M-H]-	Anthracenes	Anthracenecarboxylic acids and derivatives	C10401		478-43-3	HMDB0032876	BioDeepDB	2	neg	6.68371e+07	7.09723e+07	8.28302e+07	1.01255e+08	9.66786e+07	1.14979e+08	2.7599e+06	2.46678e+06	2.92341e+06	3.00529e+06	3.96313e+06	5.51665e+06	1.84337e+06	1.91091e+07	2.34905e+07	2.77032e+07	2.90475e+07	2.73228e+07
M283T667	Glycitein	283.062	667.1	284.068	3.44801	C16H12O5	[M-H]-	Isoflavonoids	Isoflav-2-enes	C14536	Biosynthesis of other secondary metabolites; Global and overview maps	40957-83-3/NA	HMDB0005781	BioDeepDB	2	neg	1.33158e+08	5.31965e+07	7.24046e+07	5.64936e+07	9.96826e+07	1.1505e+08	2.80139e+08	1.8092e+08	9.89941e+07	5.11309e+07	2.78812e+07	2.14649e+07	1.08156e+09	7.01511e+08	9.21782e+08	6.31476e+08	8.87818e+08	5.22351e+08
M284T556	Pentazocine	284.195	556	285.209	24.9829	C19H27NO	[M-H]-	6,7-benzomorphans	2,6-dimethyl-3-benzazocines	C07421		359-83-1	HMDB0014790	BioDeepDB	2	neg	2.85151e+06	2.58017e+06	2.95457e+06	3.25938e+06	3.09987e+06	3.14223e+06	712341	687755	831924	718667	684955	829479	9711.45	352023	355045	327887	331749	330473
M303T531	N-Acetylaspartylglutamic acid	303.089	531.2	304.091	17.7374	C11H16N2O8	[M-H]-	Carboxylic acids and derivatives	Amino acids, peptides, and analogues	C12270	Amino acid metabolism; Global and overview maps; Signaling molecules and interaction	3106-85-2	HMDB0001067	BioDeepDB	2	neg	1.47948e+07	1.61903e+07	1.03209e+07	3.16054e+06	2.55798e+06	2.17584e+06	3.27854e+07	3.13581e+07	3.3204e+07	3.12354e+07	2.37528e+07	3.04177e+07	3.91834e+07	4.0484e+07	3.90211e+07	4.38036e+07	3.90843e+07	3.92239e+07
M286T575	Luteolin	286.044	575.3	286.048	11.8863	C15H10O6	[M]-	Flavonoids	Flavones	C01514	Biosynthesis of other secondary metabolites; Global and overview maps	491-70-3	HMDB0005800	BioDeepDB	2	neg	831804	352430	234132	234904	212762	200789	2.57708e+07	2.65381e+07	2.56731e+07	3.08032e+07	2.91104e+07	3.14583e+07	1.73699e+07	1.68463e+07	1.96305e+07	1.93871e+07	1.87418e+07	1.9272e+07
M312T761	9(S)-HPODE	312.227	761.2	312.23	11.2098	C18H32O4	[M]-	Fatty Acyls	Lineolic acids and derivatives	C14827	Lipid metabolism; Global and overview maps	29774-12-7	HMDB0006940	BioDeepDB	2	neg	7.49192e+07	1.15078e+08	6.82806e+07	3.8568e+07	4.83305e+07	4.39486e+07	6.40903e+07	8.39502e+07	6.40049e+07	6.74751e+07	7.36732e+07	6.56311e+07	3.89368e+06	5.71772e+06	3.28893e+06	8e+06	3.71291e+06	5.47605e+06
M295T813	Alpha-dimorphecolic acid	295.227	813	296.235	2.79107	C18H32O3	[M-H]-	Fatty Acyls	Lineolic acids and derivatives	C14767	Lipid metabolism; Endocrine system	73543-67-6	HMDB0004670	BioDeepDB	2	neg	7.11298e+07	1.00933e+07	3.04168e+07	6.11988e+07	5.132e+07	7.37356e+07	9.10692e+06	2.10557e+07	402691	1.29552e+06	1.74793e+07	1.53478e+07	2.58328e+07	4.96495e+06	3.00911e+07	3.26317e+07	2.88254e+06	4.15968e+07
M295T835	9,10-Epoxyoctadecenoic acid	295.228	835.5	296.235	2.03232	C18H32O3	[M-H]-	Fatty Acyls	Fatty acids and conjugates	C14825	Lipid metabolism; Global and overview maps		HMDB0004701	BioDeepDB	2	neg	2.90324e+09	1.30835e+09	2.82472e+09	2.12912e+09	4.45306e+09	3.10992e+09	7.11622e+07	2.48733e+08	6.18996e+08	8.74129e+07	5.48761e+08	6.89973e+07	8.4527e+07	9.25702e+07	7.23392e+07	5.3387e+07	2.77737e+08	9.56138e+07
M316T627	Nilutamide	316.054	626.7	317.062	2.29075	C12H10F3N3O4	[M-H]-	Azolidines	Imidazolidines	C08164		63612-50-0	HMDB0014803	BioDeepDB	2	neg	5.84287e+08	6.51191e+08	6.35696e+08	4.88495e+08	6.038e+08	5.11088e+08	1.53488e+08	1.81779e+08	9.2544e+07	1.53657e+08	1.54482e+08	1.49811e+08	4.72995e+07	1.18709e+08	6.30817e+07	1.5423e+08	7.91573e+07	5.25387e+07
M299T682	Diosmetin	299.059	681.6	300.063	10.62	C16H12O6	[M-H]-	Flavonoids	O-methylated flavonoids	C10038		520-34-3	HMDB0029676	BioDeepDB	2	neg	1.56177e+08	9.91241e+07	1.11865e+08	1.42569e+08	1.31642e+08	1.26636e+08	1.3838e+07	5.90951e+06	1.50365e+07	7.41072e+06	8.72597e+06	6.86493e+06	1.23884e+07	1.78145e+07	8.74624e+07	1.69634e+07	1.03626e+07	1.45095e+07
M299T832_2	2-Methoxyestrone	299.165	831.6	300.173	1.08301	C19H24O3	[M-H]-	Steroids and steroid derivatives	Estrane steroids	C05299	Lipid metabolism	362-08-3	HMDB0000010	BioDeepDB	2	neg	2.55001e+07	4.02925e+07	2.53947e+07	1.67595e+08	2.11697e+07	2.83883e+07	2.24307e+07	1.37162e+08	1.22757e+08	3.49144e+07	1.10887e+08	2.81921e+07	1.62631e+06	3.87949e+06	1.88203e+06	3.18215e+06	1.61859e+06	9.01193e+06
M303T816	6beta-Hydroxytestosterone	303.198	816.2	304.204	3.95781	C19H28O3	[M-H]-	Steroids and steroid derivatives	Androstane steroids	C14497		62-99-7	HMDB0006259	BioDeepDB	2	neg	1.32686e+07	1.34753e+07	1.41292e+07	1.84845e+07	1.40297e+07	1.47447e+07	1.41498e+07	1.21604e+07	1.62087e+07	1.33501e+07	1.4292e+07	1.71343e+07	1.83111e+07	2.05248e+07	2.24456e+07	2.27665e+07	2.20738e+07	2.24252e+07
M329T724	(<U+00C2><U+00B1>)-Fenarimol	329.031	724.4	330.033	16.9467	C17H12Cl2N2O	[M-H]-	Benzene and substituted derivatives	Diphenylmethanes	C11226		60168-88-9	HMDB0040599	BioDeepDB	2	neg	7.77182e+07	7.82747e+07	7.56251e+07	6.10574e+07	5.79004e+07	6.0775e+07	5.65172e+07	3.49711e+07	2.27851e+07	3.1064e+07	2.69573e+07	6.43442e+07	1.61691e+07	8.09587e+06	1.78887e+07	9.60364e+06	9.94601e+06	1.11117e+07
M311T819	Aflatoxin B1	311.058	818.7	312.063	6.67399	C17H12O6	[M-H]-	Coumarins and derivatives	Furanocoumarins	C06800	Biosynthesis of other secondary metabolites; Global and overview maps; Xenobiotics biodegradation and metabolism; Cancer: specific types	1162-65-8	HMDB0006552	BioDeepDB	2	neg	1.85971e+07	2.21429e+07	2.02769e+07	5.53948e+06	1.06803e+07	6.26434e+06	4.48893e+06	4.34886e+06	4.31746e+06	3.61654e+06	3.42452e+06	4.2312e+06	2.42899e+06	2.71685e+06	2.52754e+06	2.32595e+06	3.13002e+06	7.24998e+06
M313T840_3	9,10-DHOME	313.241	839.6	314.246	8.2237	C18H34O4	[M-H]-	Fatty Acyls	Fatty acids and conjugates	C14828	Lipid metabolism	263399-34-4	HMDB0004704	BioDeepDB	2	neg	1.92624e+08	1.79109e+08	1.82724e+08	2.12568e+08	1.92339e+08	2.16211e+08	3.35405e+07	2.52482e+07	3.64038e+07	1.56791e+07	2.66962e+07	2.95714e+07	1.17296e+07	5.83204e+06	1.96529e+07	6.07061e+06	1.72296e+07	1.07056e+07
M315T627_1	Isorhamnetin	315.051	626.6	316.058	0.317409	C16H12O7	[M-H]-	Flavonoids	Flavones	C10084		480-19-3	HMDB0002655	BioDeepDB	2	neg	4.92816e+09	4.6791e+09	4.9596e+08	4.55466e+09	4.19948e+09	4.86594e+09	1.33642e+09	6.28145e+08	6.45172e+08	1.06097e+09	7.61772e+08	1.18903e+09	3.67492e+08	1.758e+08	2.55393e+08	2.19319e+08	3.50822e+08	3.49494e+08
M316T757	Pregnenolone	316.246	756.6	316.24	19.2888	C21H32O2	[M]-	Steroids and steroid derivatives	Pregnane steroids	C01953	Lipid metabolism; Endocrine and metabolic disease; Global and overview maps; Endocrine system	145-13-1	HMDB0000253	BioDeepDB	2	neg	7.16637e+07	5.43213e+07	5.03724e+07	3.90553e+07	3.81405e+07	4.54547e+07	1.43288e+07	8.2265e+06	9.12748e+06	1.40695e+07	7.49486e+06	1.33921e+07	8.32871e+06	6.07059e+06	8.39043e+06	6.30545e+06	9.01075e+06	1.13801e+07
M335T505	Dicumarol	335.056	505.3	336.063	1.19383	C19H12O6	[M-H]-	Coumarins and derivatives	Hydroxycoumarins	C00796		66-76-2	HMDB0014411	BioDeepDB	2	neg	251664	1.09021e+06	659619	486027	493901	1.1341e+06	6.28332e+06	1.61492e+06	7.93795e+06	5.52969e+06	4.20796e+06	1.62628e+06	1.54703e+07	1.09134e+07	1.83049e+07	1.51396e+07	1.12374e+07	5.1471e+06
M337T160	AICAR	337.045	160.2	338.063	29.9663	C9H15N4O8P	[M-H]-	Imidazole ribonucleosides and ribonucleotides	1-ribosyl-imidazolecarboxamides	C04677	Signal transduction; Nucleotide metabolism; Amino acid metabolism; Chemical structure transformation maps; Global and overview maps	3031-94-5	HMDB0001517	BioDeepDB	2	neg	4.31194e+08	5.55883e+08	3.76058e+08	2.68683e+08	2.69857e+08	3.21253e+08	5.18753e+08	4.46953e+08	3.3951e+08	4.38755e+08	3.48172e+08	1.05853e+08	1.49252e+08	3.52321e+07	4.20444e+07	1.49935e+08	1.4053e+08	2.11721e+08
M323T99	UMP	323.029	98.8	324.036	2.40226	C9H13N2O9P	[M-H]-	Pyrimidine nucleotides	Pyrimidine ribonucleotides	C00105	Global and overview maps; Nucleotide metabolism	58-97-9	HMDB0000288	BioDeepDB	2	neg	9.57301e+08	7.93007e+08	8.74605e+08	7.26332e+08	5.0513e+08	6.90735e+08	4.68693e+08	4.83963e+08	3.12775e+08	4.94014e+08	5.21965e+08	6.00498e+08	1.39576e+07	8.138e+06	3.23696e+07	3.84184e+07	5.78149e+07	1.27573e+07
M325T804	11-Dehydrocorticosterone	325.185	803.7	344.199	14.4226	C21H28O4	[M-H2O-H]-	Steroids and steroid derivatives	Hydroxysteroids	C05490	Lipid metabolism	72-23-1	HMDB0004029	BioDeepDB	2	neg	4.53837e+07	4.97088e+07	4.40535e+08	4.35162e+07	7.16483e+07	1.31258e+08	3.56501e+06	3.80229e+06	8.38685e+06	3.09722e+06	4.8385e+06	4.92923e+06	3.59072e+07	1.98237e+07	3.25156e+07	2.90189e+07	3.19742e+07	3.00588e+07
M327T671	Labetalol	327.164	670.8	328.179	23.8413	C19H24N2O3	[M-H]-	Benzene and substituted derivatives	Benzoic acids and derivatives	C07063		36894-69-6	HMDB0014736	BioDeepDB	2	neg	2.27752e+07	2.51561e+07	2.58967e+07	2.6168e+07	2.78862e+07	2.20445e+07	1.09872e+07	1.4244e+07	1.28333e+07	1.16726e+07	1.42784e+07	1.57982e+07	803607	1.84125e+06	1.3367e+06	1.03504e+06	1.60924e+06	239297
M331T710	Prostaglandin D3	331.191	710	350.209	0.875627	C20H30O5	[M-H2O-H]-	Fatty Acyls	Eicosanoids	C13802		71902-47-1	HMDB0003034	BioDeepDB	2	neg	2.02015e+07	9.95078e+06	2.39499e+07	2.20699e+07	3.03497e+07	2.84609e+07	3.16248e+07	7.05038e+06	3.41184e+07	3.15039e+07	1.88318e+07	7.90686e+06	2.28937e+07	3.03785e+07	4.65423e+07	5.02021e+07	3.02225e+07	5.93609e+07
M333T714	Prostaglandin A2	333.206	714.4	334.214	2.70103	C20H30O4	[M-H]-	Fatty Acyls	Eicosanoids	C05953	Lipid metabolism; Nervous system; Global and overview maps	13345-50-1	HMDB0002752	BioDeepDB	2	neg	23582	19891.2	1.53176e+06	14339.7	1.71202e+06	1.95799e+06	1.36695e+07	1.37141e+07	1.42713e+07	1.16625e+07	1.19541e+07	1.28077e+07	2.58532e+07	3.24615e+07	3.39501e+07	3.32739e+07	3.28941e+07	3.21938e+07
M353T665	Yohimbine	353.197	664.9	354.194	27.1803	C21H26N2O3	[M-H]-	Yohimbine alkaloids		C09256		146-48-5	HMDB0015464	BioDeepDB	2	neg	9.17547e+07	6.17157e+07	1.89503e+07	2.12814e+07	5.90644e+07	4.01264e+07	2.89255e+07	3.15458e+07	3.15001e+07	2.77199e+07	2.61934e+07	3.32174e+07	7.36041e+06	1.15388e+07	1.84066e+07	7.9193e+06	1.00748e+07	1.07729e+07
M347T150	3'-AMP	347.059	150.4	347.063	11.2373	C10H14N5O7P	[M]-	Ribonucleoside 3'-phosphates		C01367	Global and overview maps; Nucleotide metabolism	84-21-9	HMDB0003540	BioDeepDB	2	neg	6.21682e+07	3.79632e+07	3.70865e+07	4.1624e+07	3.05558e+07	5.03149e+07	979200	634106	1.71752e+06	2.02932e+06	3.18176e+06	1.40583e+06	1.07719e+06	326347	6.78909e+06	642748	690661	3.49739e+07
M365T823_1	20-Carboxy-leukotriene B4	365.197	823	366.204	0.273825	C20H30O6	[M-H]-	Fatty Acyls	Fatty acids and conjugates	C05950	Lipid metabolism	80434-82-8	HMDB0006059	BioDeepDB	2	neg	2.42517e+07	1.70696e+07	1.44231e+07	4.86086e+07	4.46611e+07	9.11887e+06	1.1875e+08	1.45513e+08	1.59904e+08	1.77981e+08	1.63454e+08	2.07309e+08	1.69786e+07	2.31102e+07	4.22025e+07	1.53453e+07	2.57373e+07	1.70721e+07
M421T80_1	Trehalose 6-phosphate	421.076	79.6	422.082	2.4555	C12H23O14P	[M-H]-	Organooxygen compounds	Carbohydrates and carbohydrate conjugates	C00689	Carbohydrate metabolism; Membrane transport; Nervous system; Global and overview maps	4484-88-2	HMDB0001124	MoNA	2	neg	9.86376e+07	5.90649e+07	5.74754e+07	5.13046e+07	4.48485e+07	6.06941e+07	1.28954e+07	1.46843e+07	6.51013e+06	1.73619e+07	1.12084e+07	1.2199e+07	1.95632e+06	1.79972e+06	3.27016e+06	3.94395e+06	1.50692e+06	3.27044e+06
M455T391	FMN	455.099	390.8	456.105	4.56164	C17H21N4O9P	[M-H]-	Flavin nucleotides		C00061	Metabolism of cofactors and vitamins; Digestive system; Biosynthesis of other secondary metabolites; Metabolism of terpenoids and polyketides; Energy metabolism; Global and overview maps	146-17-8/6184-17-4	HMDB0001520	BioDeepDB	2	neg	3.8577e+07	1.33687e+07	2.85e+07	2.1779e+07	9.82488e+06	2.63647e+07	1.87844e+07	3.1803e+07	1.57002e+07	2.79118e+07	2.3181e+07	1.64862e+07	2.29201e+06	775841	3.34782e+06	3.27086e+06	2.44285e+06	1.78697e+06
M499T68	D-Myo-inositol 3,4,5,6-tetrakisphosphate	498.919	68.3	499.929	4.00866	C6H16O18P4	[M-H]-	Organooxygen compounds	Alcohols and polyols	C04520	Carbohydrate metabolism; Global and overview maps	112791-61-4/NA	HMDB0003848	BioDeepDB	2	neg	1.25033e+06	572907	89945.2	866032	675295	645844	8.64099e+06	4.98239e+06	4.2977e+06	4.83311e+06	6.65831e+06	7.29487e+06	5.29082e+06	3.70565e+06	3.38226e+06	4.29838e+06	2.21666e+06	4.16678e+06
M553T469_2	D-Pantethine	553.245	469.2	554.244	14.0553	C22H42N4O8S2	[M-H]-	Carboxylic acids and derivatives	Amino acids, peptides, and analogues	C12661		16816-67-4	HMDB0003828	BioDeepDB	2	neg	3.57103e+06	3.74175e+06	3.33147e+06	4.04513e+06	4.21562e+06	3.02883e+06	113636	532610	611060	225090	394942	165946	1.29313e+06	995556	1.20097e+06	1.60701e+06	5.67367e+06	1.14836e+06
M565T86	Uridine diphosphate glucose	565.058	86.3	566.055	17.6548	C15H24N2O17P2	[M-H]-	Pyrimidine nucleotides	Pyrimidine nucleotide sugars	C00029	Carbohydrate metabolism; Lipid metabolism; Biosynthesis of other secondary metabolites; Nucleotide metabolism; Metabolism of terpenoids and polyketides; Glycan biosynthesis and metabolism; Chemical structure transformation maps; Global and overview maps	133-89-1	HMDB0000286	BioDeepDB	2	neg	335715	798989	644591	670315	718381	842636	7.39364e+06	9.13521e+06	1.32733e+07	1.04894e+07	1.13272e+07	7.87674e+06	1.34555e+06	447847	853418	2.16223e+06	387239	226497
M579T74	Uridine diphosphate glucuronic acid	579.026	73.6	580.034	1.38163	C15H22N2O18P2	[M-H]-	Pyrimidine nucleotides	Pyrimidine nucleotide sugars	C00167	Carbohydrate metabolism; Glycan biosynthesis and metabolism; Global and overview maps	2616-64-0/63700-19-6	HMDB0000935	BioDeepDB	2	neg	3.69667e+06	2.97731e+06	2.72254e+06	628061	443893	614187	5.18718e+07	1.84634e+07	5.19551e+07	5.55099e+07	5.78601e+07	2.01636e+07	6.61442e+06	1.4648e+07	1.23384e+07	1.3966e+07	1.51947e+07	1.35248e+07
M606T87_2	Uridine diphosphate-N-acetylglucosamine	606.074	87.2	607.082	0.659986	C17H27N3O17P2	[M-H]-	Pyrimidine nucleotides	Pyrimidine nucleotide sugars	C00043	Endocrine and metabolic disease; Drug resistance: antimicrobial; Carbohydrate metabolism; Biosynthesis of other secondary metabolites; Glycan biosynthesis and metabolism; Global and overview maps	528-04-1	HMDB0000290	BioDeepDB	2	neg	65814.1	23189.8	1.41631e+06	51646.3	71967.5	2.13151e+06	1.11837e+06	1.86348e+06	44301.8	40721.7	84858.2	1.77095e+06	137166	36747.1	500493	47990.3	61226.5	125061
M144T140	4-Acetamidobutanoic acid	144.067	140.1	145.074	0.162515	C6H11NO3	[M-H]-	Carboxylic acids and derivatives	Amino acids, peptides, and analogues	C02946	Amino acid metabolism; Global and overview maps	3025-96-5	HMDB0003681	BioDeepDB	2	neg	9.15695e+06	9.35608e+06	1.02451e+07	9.94845e+06	9.28517e+06	1.26105e+07	6.52673e+06	5.95686e+06	6.0508e+06	5.46009e+06	6.43833e+06	7.11179e+06	5.02259e+06	4.5611e+06	4.78321e+06	4.96317e+06	5.2595e+06	3.45653e+06
M198T240	Procollagen 5-hydroxy-L-lysine	197.809	239.8		4.32522	C7H13N3O3R2	[M-H]-			C01211	Amino acid metabolism; Global and overview maps	13204-98-3		BioDeepDB	2	neg	2.64125e+06	2.70998e+06	2.66344e+06	2.65048e+06	2.61652e+06	2.51489e+06	3.10736e+06	3.04881e+06	3.08478e+06	2.96052e+06	2.88376e+06	2.79435e+06	3.12929e+06	3.23336e+06	3.19653e+06	3.10462e+06	3.13239e+06	3.17851e+06
M226T209	Carnosine	226.109	209.3	226.107	11.4989	C9H14N4O3	[M]-	Peptidomimetics	Hybrid peptides	C00386	Amino acid metabolism; Metabolism of other amino acids; Global and overview maps	305-84-0	HMDB0000033	BioDeepDB	2	neg	612743	2.60595e+06	3.57391e+06	5.05937e+06	4.15008e+06	4.13999e+06	17301.4	3.18366e+06	18107	3.96311e+06	2.82981e+06	3.68193e+06	1.21169e+06	536247	89570.8	203868	123459	471870
M195T157	Gulonic acid	195.052	157.5	196.058	3.96446	C6H12O7	[M-H]-	Hydroxy acids and derivatives	Medium-chain hydroxy acids and derivatives	C00800	Carbohydrate metabolism; Global and overview maps	20246-53-1/526-97-6	HMDB0003290	GNPS	2	neg	5.68697e+07	4.26952e+07	3.9421e+07	4.05447e+07	2.69077e+07	3.95173e+07	2.56127e+07	3.46167e+07	4.71875e+07	3.93454e+07	6.60429e+07	3.86182e+07	1.9077e+07	2.75986e+07	2.73489e+07	2.67562e+07	2.30219e+07	2.49291e+07
M204T155	D-Tryptophan	204.088	155.4	204.09	7.34976	C11H12N2O2	[M]-	Indoles and derivatives	Indolyl carboxylic acids and derivatives	C00525		153-94-6	HMDB0013609	GNPS	2	neg	8.98935e+06	9.08435e+06	1.09525e+07	6.88151e+06	9.33954e+06	1.20046e+07	5.96719e+06	4.5781e+06	4.07163e+06	4.04766e+06	1.12516e+06	4.58502e+06	1.70787e+07	1.7974e+07	1.63117e+07	1.90503e+07	2.45645e+07	2.41553e+07
M281T150	1-Methyladenosine	281.116	149.6	281.112	11.7389	C11H15N5O4	[M]-	Purine nucleosides		C02494		15763-06-1	HMDB0003331	MoNA	2	neg	458815	454786	352670	799604	182232	495145	1.29072e+06	1.70223e+06	1.80531e+06	1.67587e+06	1.50401e+06	838244	1.13981e+07	2.00413e+07	7.01841e+06	1.22575e+07	7.04204e+06	1.3144e+07
M129T144	4-Acetylbutyrate	129.056	143.9	130.063	3.68832	C6H10O3	[M-H]-	Fatty Acyls	Fatty acids and conjugates	C02129		3128-06-1/NA	HMDB0061881	MoNA	2	neg	1.02688e+07	1.28613e+07	1.36574e+07	1.1247e+07	1.30077e+07	9.84055e+06	2.41358e+07	1.87332e+07	1.73146e+07	1.8064e+07	2.15673e+07	1.92339e+07	1.23878e+08	2.67285e+08	1.45801e+08	2.38312e+08	2.1106e+08	2.71413e+08
M113T107	Oxalacetic acid	112.986	106.6	132.006	14.2496	C4H4O5	[M-H2O-H]-	Keto acids and derivatives	Short-chain keto acids and derivatives	C00036	Cancer: overview; Chemical structure transformation maps; Signal transduction; Carbohydrate metabolism; Xenobiotics biodegradation and metabolism; Biosynthesis of other secondary metabolites; Amino acid metabolism; Energy metabolism; Global and overview maps	328-42-7/149-63-3	HMDB0000223	MoNA	2	neg	1.7368e+07	2.23066e+07	2.27813e+07	1.9583e+07	2.51789e+07	1.65216e+07	3.04023e+07	3.61013e+07	2.7261e+07	2.66213e+07	3.17406e+07	3.26943e+07	5.37247e+07	4.3067e+07	5.7719e+07	4.22106e+07	5.02188e+07	4.05987e+07
M115T162	alpha-Ketoisovaleric acid	115.04	162.5	116.047	1.07789	C5H8O3	[M-H]-	Keto acids and derivatives	Short-chain keto acids and derivatives	C00141	Amino acid metabolism; Metabolism of cofactors and vitamins; Biosynthesis of other secondary metabolites; Global and overview maps	759-05-7	HMDB0000019	MoNA	2	neg	2.59238e+07	8.18916e+07	8.32112e+07	5.34763e+07	5.99232e+07	6.56488e+07	5.66428e+07	4.69144e+07	5.02805e+07	5.11202e+07	4.70392e+07	5.40434e+07	4.04368e+07	4.00032e+07	4.12107e+07	4.56391e+07	4.23721e+07	3.95902e+07
M123T172	3-Hydroxybenzyl alcohol glucoside	123.046	171.6	124.052	2.81606	C7H8O2	[M-H]-	Organooxygen compounds	Carbohydrates and carbohydrate conjugates	C03351	Xenobiotics biodegradation and metabolism; Global and overview maps	143995-98-6/620-24-6	HMDB0038331	MoNA	2	neg	1.18653e+07	1.3253e+07	1.45124e+07	8.96136e+06	8.70077e+06	6.90258e+06	1.29899e+06	1.168e+06	1.18368e+06	1.07616e+06	1.0665e+06	1.02066e+06	1.26624e+06	889515	996355	961080	2.30112e+06	2.01706e+06
M129T126	Citramalic acid	129.02	126.1	148.037	8.44831	C5H8O5	[M-H2O-H]-	Fatty Acyls	Fatty acids and conjugates	C00815		597-44-4/2306-22-1	HMDB0000426	MoNA	2	neg	3.1098e+07	1.44528e+07	4.12567e+07	4.31336e+07	4.42845e+07	4.41425e+07	8.31217e+06	9.90428e+06	6.71448e+06	7.7707e+06	8.49526e+06	8.43406e+06	3.4132e+07	5.70809e+07	2.25355e+07	3.05977e+07	2.61358e+07	2.25411e+07
M144T578	1H-Indole-3-carboxaldehyde	144.046	578.3	145.053	2.61028	C9H7NO	[M-H]-	Indoles and derivatives	Indoles	C08493		487-89-8	HMDB0029737	MoNA	2	neg	4.54487e+06	6.98456e+06	4.94552e+06	4.25453e+06	5.62587e+06	6.34674e+06	4.8075e+06	4.96073e+06	7.00648e+06	6.79323e+06	4.22512e+06	7.765e+06	6.37417e+06	4.93081e+06	5.11444e+06	4.15413e+06	5.65238e+06	5.8136e+06
M150T150	Guanine	150.043	149.6	151.049	5.10667	C5H5N5O	[M-H]-	Imidazopyrimidines	Purines and purine derivatives	C00242	Global and overview maps; Nucleotide metabolism	73-40-5	HMDB0000132	MoNA	2	neg	7.25284e+07	4.28572e+07	2.30857e+07	2.52214e+07	6.02449e+06	1.87613e+07	5.5213e+07	6.62552e+07	6.58465e+07	6.8036e+07	5.87836e+07	5.60331e+07	1.66984e+08	1.63542e+08	1.84786e+08	1.67705e+08	1.64234e+08	3.11831e+08
M159T362	Tryptamine	159.093	361.9	160.1	3.94495	C10H12N2	[M-H]-	Indoles and derivatives	Tryptamines and derivatives	C00398	Biosynthesis of other secondary metabolites; Signaling molecules and interaction; Amino acid metabolism; Chemical structure transformation maps; Global and overview maps	61-54-1	HMDB0000303	MoNA	2	neg	4.82361e+06	5.06314e+06	4.63548e+06	4.61411e+06	2.94878e+06	3.51419e+06	706449	322076	252811	348020	148284	395104	495040	464939	453188	541105	427800	531931
M167T393	p-Hydroxymandelic acid	167.036	392.8	168.042	2.84969	C8H8O4	[M-H]-	Phenols	1-hydroxy-2-unsubstituted benzenoids	C11527		1198-84-1/NA	HMDB0000822	MoNA	2	neg	3.62119e+07	4.06008e+07	4.14345e+07	3.42048e+07	3.79673e+07	3.64564e+07	3.47955e+07	3.44348e+07	2.7437e+07	3.71358e+07	3.05993e+07	3.76389e+07	6.20385e+06	3.04516e+06	6.02441e+06	5.53639e+06	4.00892e+06	6.74503e+06
M171T80	Beta-Glycerophosphoric acid	171.007	79.7	172.014	3.36828	C3H9O6P	[M-H]-	Glycerophospholipids	Glycerophosphates	C02979		17181-54-3	HMDB0002520	MoNA	2	neg	2.02448e+07	1.35939e+07	1.7899e+07	1.40506e+07	2.12836e+07	1.34395e+07	4.61963e+06	1.00017e+07	1.61955e+06	6.58765e+06	8.844e+06	8.8768e+07	5.68448e+06	5.21557e+06	1.46048e+06	3.75155e+06	6.82951e+07	3.88847e+06
M197T418	2-Amino-3-methylimidazo[4,5-f]quinoline	197.083	418.4	198.09	1.64398	C11H10N4	[M-H]-	Quinolines and derivatives		C19180		76180-96-6	HMDB0029706	MoNA	2	neg	2.79503e+07	2.48395e+07	2.3716e+07	2.68676e+07	2.30072e+07	2.45449e+07	3.85132e+07	4.12826e+07	4.32069e+07	4.19679e+07	3.77872e+07	4.28711e+07	5.48455e+07	5.81137e+07	6.00102e+07	6.06225e+07	6.65884e+07	5.46626e+07
M189T404	Carglumic acid	189.056	404.2	190.059	23.1466	C6H10N2O5	[M-H]-	Carboxylic acids and derivatives	Amino acids, peptides, and analogues	C05829	Amino acid metabolism	1188-38-1	HMDB0015673	MoNA	2	neg	4.89359e+06	1.70679e+07	7.46004e+06	6.1455e+06	1.29855e+07	8.31297e+06	6.68292e+07	5.07785e+07	3.52878e+07	2.97072e+07	3.91546e+07	3.55942e+07	6.91137e+07	5.31454e+07	7.1938e+07	5.20148e+07	5.2522e+07	4.96626e+07
M196T101_1	N-Acetylhistidine	196.074	101	197.08	4.25752	C8H11N3O3	[M-H]-	Carboxylic acids and derivatives	Amino acids, peptides, and analogues	C02997		2497-02-1	HMDB0032055	MoNA	2	neg	1.58029e+07	1.39646e+07	1.5132e+07	1.57084e+07	4.7251e+07	5.16354e+07	4.71755e+07	2.74647e+07	1.966e+07	1.77957e+07	2.3752e+07	6.95819e+07	1.67804e+06	1.36156e+06	2.63891e+06	1.63894e+06	7.66838e+06	4.72851e+06
M197T559	Syringic acid	197.046	558.7	198.053	3.81931	C9H10O5	[M-H]-	Benzene and substituted derivatives	Benzoic acids and derivatives	C10833	Xenobiotics biodegradation and metabolism; Global and overview maps	530-57-4	HMDB0002085	MoNA	2	neg	3.05862e+06	3.34746e+06	4.10898e+06	4.37843e+06	4.01211e+06	3.52672e+06	5.89774e+06	6.57391e+06	6.5016e+06	6.07484e+06	5.17759e+06	5.6596e+06	8.88704e+06	1.6321e+06	9.20142e+06	8.0072e+06	6.73774e+06	8.47754e+06
M211T90	D-Glycero-D-galacto-heptitol	211.083	89.6	212.09	4.61026	C7H16O7	[M-H]-	Organooxygen compounds	Carbohydrates and carbohydrate conjugates	C08255		527-06-0	HMDB0033750	MoNA	2	neg	1.62669e+07	1.37693e+07	1.22998e+07	1.19723e+07	1.07146e+07	1.19654e+07	2.1396e+07	2.31608e+07	2.72552e+07	2.58179e+07	2.40484e+07	2.41859e+07	47362.8	4.94288e+06	13259.3	4.62813e+06	5.14525e+06	7.17449e+06
M249T661	Citrinin	249.078	661.1	250.084	4.62687	C13H14O5	[M-H]-	Benzopyrans		C16765		518-75-2	HMDB0041857	MoNA	2	neg	1.31028e+06	3.08202e+06	2.27068e+06	392538	803413	1.12079e+06	1.82093e+08	1.22463e+08	2.23352e+08	1.15788e+08	9.37854e+07	1.15971e+08	2.40646e+08	2.38162e+07	2.98543e+08	5.04948e+07	9.66225e+07	6.79772e+06
M243T140	Pseudouridine	243.062	140	244.07	0.986972	C9H12N2O6	[M-H]-	Nucleoside and nucleotide analogues		C02067	Global and overview maps; Nucleotide metabolism	1445-07-4	HMDB0000767	MoNA	2	neg	6.47329e+07	7.78783e+07	6.84852e+07	7.34681e+07	5.1342e+07	4.99366e+07	3.62454e+07	3.49213e+07	3.63402e+07	3.7261e+07	3.53087e+07	3.65479e+07	1.55153e+07	1.20895e+07	1.5545e+07	1.5213e+07	1.53908e+07	1.43478e+07
M277T603	Dibutyl phthalate	277.145	602.8	278.152	1.68437	C16H22O4	[M-H]-	Benzene and substituted derivatives	Benzoic acids and derivatives	C14214		84-74-2	HMDB0033244	MoNA	2	neg	9.74345e+06	8.15379e+06	7.346e+06	7.76171e+06	7.23029e+06	7.83892e+06	1.42651e+07	1.45001e+07	1.57059e+07	1.48836e+07	1.4636e+07	1.55006e+07	394172	629870	414994	734064	615923	466431
M271T727	Chalconaringenin	271.057	726.5	272.068	16.5924	C15H12O5	[M-H]-	Linear 1,3-diarylpropanoids	Chalcones and dihydrochalcones	C06561	Chemical structure transformation maps; Biosynthesis of other secondary metabolites; Global and overview maps	5071-40-9/25515-46-2/73692-50-9	HMDB0029631	MoNA	2	neg	1.19916e+09	1.43044e+09	1.52697e+09	1.347e+09	1.41861e+09	1.11557e+09	3.91015e+06	2.03629e+08	1.59123e+08	2.35572e+06	1.81237e+08	2.47319e+06	1.74491e+07	1.38405e+08	1.92904e+07	3.59591e+07	1.31352e+08	4.09847e+07
M273T460	Phloretin	273.078	459.7	274.084	3.12165	C15H14O5	[M-H]-	Linear 1,3-diarylpropanoids	Chalcones and dihydrochalcones	C00774	Biosynthesis of other secondary metabolites; Global and overview maps	60-82-2	HMDB0003306	MoNA	2	neg	1.20847e+06	109745	651967	325371	253204	778152	3.95101e+06	4.65295e+06	1.28983e+07	5.32129e+06	3.68434e+06	4.60741e+06	1.03503e+07	4.17406e+06	9.36393e+06	5.00386e+06	5.33852e+06	3.76407e+06
M273T658	Afzelechin	273.078	658.5	274.084	3.12165	C15H14O5	[M-H]-	Flavonoids	Hydroxyflavonoids	C09320	Biosynthesis of other secondary metabolites; Global and overview maps	2545-00-8	HMDB0030823	MoNA	2	neg	1.0044e+08	1.21814e+08	1.12063e+08	1.15014e+08	5.64513e+07	3.69414e+07	4.2438e+07	5.30598e+07	6.18127e+07	5.90525e+07	1.14687e+08	5.48293e+07	6.44442e+07	6.40769e+07	7.04153e+07	7.91562e+07	7.24556e+07	5.98177e+07
M285T767	Sakuranetin	285.078	766.5	286.084	4.39336	C16H14O5	[M-H]-	Flavonoids	O-methylated flavonoids	C09833	Biosynthesis of other secondary metabolites; Global and overview maps	2957-21-3	HMDB0030090	MoNA	2	neg	219306	346135	135150	42321.5	30777.2	20405.4	5.64127e+06	5.2078e+06	4.97857e+06	5.13405e+06	4.41435e+06	5.33631e+06	5.56465e+06	7.73569e+06	8.00768e+06	7.77592e+06	9.50685e+06	8.28832e+06
M287T726	Eriodictyol	287.056	725.5	288.063	0.61312	C15H12O6	[M-H]-	Flavonoids	Flavans	C05631	Biosynthesis of other secondary metabolites; Global and overview maps	552-58-9	HMDB0005810	mzCloud	2	neg	5.98205e+08	5.26326e+08	3.65109e+08	4.55937e+08	4.05882e+08	2.63673e+08	2.83794e+08	2.35956e+08	3.36667e+08	2.82587e+08	3.37618e+08	2.39637e+08	5.73695e+07	1.39966e+08	1.47588e+08	1.15192e+08	1.10604e+08	5.45869e+07
M299T696	Chrysoeriol	299.056	695.8	300.063	0.254133	C16H12O6	[M-H]-	Flavonoids	O-methylated flavonoids	C04293	Biosynthesis of other secondary metabolites	491-71-4	HMDB0030667	MoNA	2	neg	8.4005e+09	4.94441e+09	7.4948e+09	7.59774e+09	7.0841e+09	5.47671e+09	1.14995e+09	7.82981e+08	3.84419e+08	6.46223e+08	4.98522e+08	6.82948e+08	3.17909e+08	3.86852e+07	3.2182e+08	1.99092e+08	1.10052e+08	3.41378e+08
M299T541	Tectorigenin	299.058	541	300.063	5.93865	C16H12O6	[M-H]-	Isoflavonoids	Isoflav-2-enes	C10534		548-77-6	HMDB0042024	MoNA	2	neg	2.63083e+09	2.78728e+09	2.25721e+09	1.45756e+09	1.70396e+09	1.85323e+09	1.1888e+09	4.10643e+08	1.85046e+08	3.13002e+08	2.32428e+08	3.22636e+08	2.9915e+08	1.75327e+08	3.73159e+08	3.98963e+08	2.93071e+08	3.60165e+08
M299T645	Kaempferide	299.059	645.1	300.063	10.62	C16H12O6	[M-H]-	Flavonoids	O-methylated flavonoids	C10098	Biosynthesis of other secondary metabolites	491-54-3	HMDB0037441	MoNA	2	neg	1.72142e+08	4.56342e+08	1.44438e+08	1.78007e+08	1.42775e+08	1.45632e+08	2.02874e+08	2.24483e+08	9.8456e+07	2.55941e+08	2.59137e+08	2.50006e+08	1.05745e+08	2.78983e+08	3.67793e+07	1.91554e+08	9.54007e+07	2.44688e+08
M301T802	Tricetin	301.039	801.5	302.043	10.8823	C15H10O7	[M-H]-	Flavonoids	Flavones	C10192	Biosynthesis of other secondary metabolites	520-31-0/1621-84-7	HMDB0029620	MoNA	2	neg	1.59058e+08	1.49704e+08	2.7474e+07	1.86812e+08	2.33209e+07	1.90884e+08	3.79786e+07	3.26187e+07	2.25854e+07	3.60932e+07	2.77774e+07	3.62833e+07	8.3528e+06	6.74043e+06	8.62141e+06	1.05969e+07	5.97214e+06	9.72836e+06
M302T610	Hesperetin	302.076	610.1	302.079	8.93814	C16H14O6	[M]-	Flavonoids	O-methylated flavonoids	C01709	Biosynthesis of other secondary metabolites	520-33-2	HMDB0005782	MoNA	2	neg	2.45368e+06	2.54004e+06	943879	993553	750158	947876	1.75899e+07	1.58059e+07	1.72516e+07	1.63627e+07	1.48943e+07	1.3353e+07	1.88093e+07	1.96934e+07	2.34856e+07	2.30585e+07	1.98726e+07	2.26763e+07
M327T419_2	Aflatoxin G1	327.051	418.7	328.058	1.45543	C17H12O7	[M-H]-	Coumarins and derivatives	Furanocoumarins	C16755	Biosynthesis of other secondary metabolites; Global and overview maps	1165-39-5	HMDB0030474	mzCloud	2	neg	6.89236e+09	1.23392e+10	1.54609e+10	1.71199e+10	2.56487e+10	2.19593e+10	2.60207e+08	1.46268e+08	1.97133e+08	1.88737e+08	2.58112e+08	1.60407e+08	1.14435e+08	1.32075e+08	7.08786e+07	9.95518e+07	9.53974e+07	1.07146e+08
M329T477	Aflatoxin G2	329.067	477.1	330.074	0.230956	C17H14O7	[M-H]-	Coumarins and derivatives	Furanocoumarins	C16754	Biosynthesis of other secondary metabolites; Global and overview maps	7241-98-7	HMDB0030475	mzCloud	2	neg	2.22772e+07	2.93386e+07	3.22084e+07	3.08764e+07	3.21362e+07	2.56411e+07	2.72579e+07	2.51164e+07	1.18991e+07	2.32895e+07	2.21824e+07	2.88187e+07	9.19405e+06	9.41836e+06	1.18885e+07	9.25677e+06	8.03002e+06	1.21354e+07
M343T552	Eupatilin	343.083	552.4	344.09	1.08763	C18H16O7	[M-H]-	Flavonoids	O-methylated flavonoids	C10040		22368-21-4	HMDB0029469	MoNA	2	neg	4.88905e+07	4.18902e+07	3.97868e+07	2.57127e+07	2.04442e+07	2.80231e+07	2.67485e+07	2.51714e+07	1.68264e+07	2.28479e+07	2.09345e+07	2.8822e+07	1.20066e+07	1.01581e+07	1.08866e+07	1.13958e+07	1.10634e+07	1.14545e+07
M345T657	Gibberellin A124	345.171	657.3	346.178	1.01998	C20H26O5	[M-H]-	Prenol lipids	Diterpenoids	C11861	Global and overview maps; Metabolism of terpenoids and polyketides	328058-46-4/19427-32-8	HMDB0037103	MoNA	2	neg	9.58885e+06	4.8652e+07	7.51044e+06	730832	687165	955377	5.77234e+08	4.2812e+08	3.91445e+08	4.3361e+08	4.17763e+08	4.20101e+08	7.38205e+07	5.12985e+07	7.88661e+07	7.97766e+07	7.0382e+07	5.24614e+07
M357T460	Cilastatin	357.153	460.2	358.156	11.8522	C16H26N2O5S	[M-H]-	Carboxylic acids and derivatives	Amino acids, peptides, and analogues	C01675		82009-34-5	HMDB0015535	MoNA	2	neg	6.11774e+07	1.8123e+07	1.66864e+07	4.6064e+07	1.2488e+07	3.5382e+07	4.61715e+07	3.88991e+07	2.40632e+07	3.66872e+07	3.18589e+07	4.30098e+07	7.90622e+06	2.66035e+06	9.02001e+06	7.09703e+06	3.32895e+06	4.26817e+06
M345T693	Gibberellin A3	345.135	692.5	346.142	0.398616	C19H22O6	[M-H]-	Prenol lipids	Diterpenoids	C01699	Global and overview maps; Metabolism of terpenoids and polyketides	77-06-5	HMDB0003559	MoNA	2	neg	49175.1	57536.7	25541.2	21036.1	14370.3	45108.7	1.60081e+07	1.36242e+07	1.11954e+07	1.21778e+07	1.58776e+07	1.89021e+07	3.02388e+07	2.78162e+07	3.08983e+07	3.30199e+07	3.38912e+07	2.1121e+07
M359T77_2	Sinigrin	359.041	76.6	359.034	16.7112	C10H17NO9S2	[M]-	Organooxygen compounds	Carbohydrates and carbohydrate conjugates	C08427		534-69-0/3952-98-5	HMDB0034070	MoNA	2	neg	2.99776e+06	3.78918e+06	7.60934e+06	5.06099e+06	8.25622e+06	5.31435e+06	1.63573e+07	1.46857e+07	7.93311e+06	6.29486e+06	6.67775e+06	1.47751e+07	6.29042e+06	426218	3.89463e+06	1.23878e+07	4.56379e+06	451073
M447T542_1	Orientin	447.093	542.2	448.101	0.862147	C21H20O11	[M-H]-	Flavonoids	Flavonoid glycosides	C10114		28608-75-5	HMDB0030614	MoNA	2	neg	935955	1.26573e+06	948856	294191	914628	630412	1.59949e+06	1.54459e+06	682348	1.06747e+06	1.31671e+06	979701	1.07074e+07	1.36988e+07	1.16651e+07	1.38233e+07	1.19602e+07	1.28661e+07
M463T321	Silibinin	463.109	321.1	482.121	12.7184	C25H22O10	[M-H2O-H]-	Flavonolignans		C07610		22888-70-6	HMDB0030583	MoNA	2	neg	934683	1.06154e+06	1.19908e+06	893309	996792	1.14233e+06	1.00088e+06	1.27996e+06	590150	140828	153935	207718	2.01643e+06	1.96209e+06	2.72684e+06	2.24047e+06	2.46365e+06	2.29103e+06
M135T521	o-Toluate	135.046	520.9	136.052	4.26522	C8H8O2	[M-H]-	Benzene and substituted derivatives	Benzoic acids and derivatives	C07215	Xenobiotics biodegradation and metabolism; Global and overview maps	118-90-1	HMDB0002340	mzCloud	2	neg	3.32196e+07	3.15355e+07	2.43304e+07	2.79606e+07	2.94594e+07	6.06215e+06	4.26302e+07	5.16747e+07	6.55568e+07	5.16153e+07	6.24389e+07	4.77854e+07	8.90881e+07	4.50176e+07	7.03486e+07	5.09943e+07	4.24404e+07	1.04085e+06
M184T347	6-Thiourate	184.002	347.1	184.006	19.0003	C5H4N4O2S	[M]-	Imidazopyrimidines	Purines and purine derivatives	C16613	Xenobiotics biodegradation and metabolism	2002-60-0	HMDB0060417	mzCloud	2	neg	5.88606e+06	5.39671e+06	3.2713e+06	6.10514e+06	6.20768e+06	6.0607e+06	585967	590512	782960	808185	625998	602938	658014	905902	712414	815630	519136	882308
M165T145	Terephthalate	165.02	144.8	166.027	4.70246	C8H6O4	[M-H]-	Benzene and substituted derivatives	Benzoic acids and derivatives	C06337	Xenobiotics biodegradation and metabolism; Global and overview maps	c("100-21-0", "3198-30-9")	HMDB0002428	mzCloud	2	neg	698645	688151	684133	2.38616e+06	2.32641e+06	2.37022e+06	5.49786e+06	3.10159e+06	2.99089e+06	2.63837e+06	2.63929e+06	3.0989e+06	7.77538e+06	9.21014e+06	8.51984e+06	1.20543e+07	7.85482e+06	8.56792e+06
M187T94	N-Acetyl-L-glutamine	187.073	94.4	188.08	3.04221	C7H12N2O4	[M-H]-	Endogenous Metabolites		D07063				mzCloud	2	neg	5.31209e+08	5.90887e+08	6.67232e+08	5.39668e+08	5.54788e+08	5.73641e+08	8.97936e+07	7.23116e+07	2.87211e+07	5.83474e+07	6.47751e+07	7.86066e+07	3.0028e+07	3.46649e+07	2.65336e+07	4.99561e+07	2.86344e+07	4.37279e+07
M172T80	DL-Glycerol 1-phosphate	172.01	79.7	172.014	19.0368	C3H9O6P	[M]-	Glycerophospholipids	Glycerophosphates	C03189		57-03-4	HMDB0000126	mzCloud	2	neg	1.16626e+07	1.49392e+07	1.87273e+07	1.90512e+07	2.19031e+07	2.06639e+07	2.47e+06	1.98019e+06	3.38367e+06	1.66047e+06	1.76189e+06	1.83217e+06	5.65945e+06	7.43059e+06	6.80293e+06	4.00259e+06	5.4373e+06	4.0667e+06
M179T530	Isopropylparaben	179.072	530	180.079	3.77502	C10H12O3	[M-H]-	Extractables/Leachables		C20343		4191-73-5		mzCloud	2	neg	1.43606e+07	1.39368e+07	1.16479e+07	1.32665e+07	1.22387e+07	1.3468e+07	2.45532e+07	1.76719e+07	2.16143e+07	1.76862e+07	2.46494e+07	2.34523e+07	4.37024e+07	4.91112e+07	5.73074e+07	6.41958e+07	5.62652e+07	4.92602e+07
M210T468	Metaproterenol	210.114	468.5	211.121	2.74137	C11H17NO3	[M-H]-	Phenols	Benzenediols	C07144		586-06-1	HMDB0014954	mzCloud	2	neg	1.90914e+06	1.54696e+06	761319	537020	36512.4	780234	78417.5	25150.2	161358	25561.9	41978.4	41415.4	1.04439e+07	1.12347e+07	8.79031e+06	1.30334e+07	1.69174e+07	7.39904e+06
M229T479	Dodecanedioic acid	229.145	479	230.152	2.07729	C12H22O4	[M-H]-	Fatty Acyls	Fatty acids and conjugates	C02678		693-23-2	HMDB0000623	mzCloud	2	neg	6.38347e+07	5.22462e+07	5.21198e+07	5.33146e+07	4.70115e+07	6.17565e+07	4.19993e+06	1.65689e+07	1.47916e+07	1.8505e+07	1.47408e+07	1.50713e+07	3.60025e+06	2.75021e+06	3.4137e+06	2.69166e+06	3.09879e+06	3.21639e+06
M285T555	16alpha-Hydroxyestrone	285.144	555	286.157	21.4769	C18H22O3	[M-H]-	Steroids and steroid derivatives	Estrane steroids	C05300	Lipid metabolism; Global and overview maps	566-76-7	HMDB0000335	mzCloud	2	neg	1.61244e+06	1.53559e+06	976091	1.32309e+06	970966	785856	3.3461e+06	1.68282e+07	1.48981e+07	3.16116e+07	3.36401e+07	5.29141e+06	9.67144e+07	1.39536e+08	5.12982e+07	5.08877e+07	9.63507e+07	2.50732e+08
M285T640	Hexadecanedioate	285.207	640.1	286.214	0.434772	C16H30O4	[M-H]-	Fatty Acyls	Fatty acids and conjugates	C19615	Lipid metabolism; Global and overview maps	505-54-4	HMDB0000672	mzCloud	2	neg	1.80075e+07	1.79826e+07	1.72636e+07	1.37245e+07	1.59023e+07	1.58272e+07	1.9572e+07	1.483e+07	1.44319e+07	1.84817e+07	1.43875e+07	1.916e+07	881545	3.05786e+06	491410	3.21201e+06	2.98518e+06	4891.12
M299T551	Hispidulin	299.059	551	300.063	10.9543	C16H12O6	[M-H]-			C10058		1447-88-7		mzCloud	2	neg	5.14718e+08	6.81408e+08	5.1519e+08	1.19965e+08	1.33127e+08	1.11812e+08	1.22679e+09	1.21584e+09	1.7488e+11	1.1715e+09	1.4372e+09	1.28747e+09	5.64074e+11	5.41558e+11	4.48732e+11	5.05869e+11	3.59398e+11	4.22148e+11
M301T744_1	Quercetin	301.036	743.6	302.043	0.916835	C15H10O7	[M-H]-	Flavonoids	Flavones	C00389	Signal transduction; Biosynthesis of other secondary metabolites; Global and overview maps	117-39-5	HMDB0005794	mzCloud	2	neg	2.71936e+08	2.87076e+08	3.21905e+08	3.22795e+08	3.23105e+08	3.40609e+08	8.89847e+07	7.20623e+07	5.4314e+07	7.62208e+07	8.82922e+07	7.83606e+07	5.2856e+07	3.983e+07	5.28855e+07	5.58242e+07	5.092e+07	5.53081e+07
M315T641	3-O-Methylquercetin	315.052	640.7	316.058	1.82827	C16H12O7	[M-H]-			C04443	Biosynthesis of other secondary metabolites	c("1486-70-0", "NA")		mzCloud	2	neg	1.55898e+08	3.33657e+07	3.96686e+07	4.49453e+07	8.89503e+07	1.1089e+08	4.59923e+07	6.17615e+07	2.44287e+07	2.03443e+07	5.16087e+07	1.93127e+07	9.30812e+07	8.76534e+07	1.03257e+08	1.08158e+08	8.85896e+07	1.2686e+08
M353T366_2	Neochlorogenic acid	353.088	366	354.095	0.781675	C16H18O9	[M-H]-			C17147		c("906-33-2", "202650-88-2")		mzCloud	2	neg	4.36828e+10	5.5358e+10	4.97368e+10	1.13809e+10	2.95528e+10	1.82236e+10	2.20327e+10	1.7177e+10	1.1235e+10	1.21075e+10	1.39138e+10	2.07058e+10	3.86638e+11	3.38039e+11	3.76247e+11	3.80536e+11	4.43867e+11	2.89227e+11
M374T657	Famoxadone	374.128	657.3	374.127	3.20746	C22H18N2O4	[M]-	Pesticides/Herbicides		C18591		131807-57-3		mzCloud	2	neg	1.26406e+07	1.6905e+07	5.24276e+06	5.55668e+06	1.26999e+07	1.63808e+07	1.08196e+07	1.99673e+07	9.22767e+06	8.51172e+06	1.71238e+07	2.02849e+07	9.16984e+06	1.97199e+07	2.39602e+07	8.57153e+06	2.01509e+07	2.38685e+07
M431T582	Afzelin	431.097	581.8	432.106	3.9991	C21H20O10	[M-H]-			C16911	Biosynthesis of other secondary metabolites	482-39-3		mzCloud	2	neg	1.21133e+08	1.10004e+08	1.12722e+08	8.00913e+07	1.10657e+08	8.20895e+07	3.88856e+07	3.14912e+07	3.10833e+07	2.90203e+07	2.42769e+07	3.61525e+07	5.78127e+06	3.33829e+06	7.02718e+06	4.5713e+06	6.16092e+06	3.81509e+06

## Sheet: Table S2 
Table S2 Significantly different substances screened for C1-C2
Differential substance C1-C2	C1-Mean	C2-Mean	Which-Max	FC	VIP
Hispidulin	28722.4	62.1931	C1	461.83	1.33988
Guanidinosuccinic acid	0.434705	0.000953097	C1	456.1	1.30855
Metaproterenol	0.685977	0.00204025	C1	336.22	1.33362
3-Oxo-5beta-cholanate	0.0394565	5.84669	C2	148.18	1.29597
N-Formyl-L-methionine	0.000621445	0.07651	C2	123.12	1.30465
Trimipramine maleate	0.238187	0.00229522	C1	103.78	1.32065
D-Arabitol	0.106706	10.197	C2	95.562	1.32759
Pyrophosphate	6.12777	0.0763403	C1	80.269	1.11138
Pantothenol	0.0166366	1.29672	C2	77.944	1.26552
Prostaglandin-c2	3.33225	0.0476136	C1	69.985	1.28088
4'-O-Methylnorbelladine	0.0532567	3.56763	C2	66.989	1.32996
Uridine	0.37267	22.9562	C2	61.599	1.31526
Geranyl diphosphate	1.57346	0.0278724	C1	56.452	1.31524
Clorazepate	1.07577	57.8373	C2	53.764	1.33269
Fructose 1,6-bisphosphate	0.1077	5.77986	C2	53.666	1.30162
Sinapic acid	0.0181679	0.929192	C2	51.145	1.33612
Isopyridoxal	1.18195	0.0248317	C1	47.598	1.33595
Fenoxycarb	0.0179493	0.734926	C2	40.945	1.28485
L-Prolinamide	2.05	0.0500868	C1	40.929	1.32416
(1S,2R,4S)-(-)-Bornyl acetate	0.223839	8.3867	C2	37.468	1.26641
Creatinine	1.14901	0.0313482	C1	36.653	1.15735
Neochlorogenic acid	22302.4	829.227	C1	26.895	1.33527
Glycyl-leucine	4.4871	119.522	C2	26.637	1.22833
Rutin	1.37786	0.0521662	C1	26.413	1.1738
Gamma-terpinene	2.05529	0.0818559	C1	25.109	1.32743
Quinestrol	0.0221977	0.531365	C2	23.938	1.25224
2'-Deoxyadenosine	0.0138492	0.320328	C2	23.13	1.30957
Dibutyl phthalate	0.0327731	0.722255	C2	22.038	1.33268
Fluvastatin	0.0429196	0.935751	C2	21.802	1.31748
beta-Hydroxyarginine	0.120312	2.44869	C2	20.353	1.13254
Denudatine	6.43542	0.321085	C1	20.043	1.25386
Tyramine	0.15647	2.88505	C2	18.438	1.02212
Sphinganine	4.10518	0.228792	C1	17.943	1.32835
Scoparone	0.0376206	0.671299	C2	17.844	1.28595
Glutathione	6.12658	107.29	C2	17.512	1.32685
Subaphylline	6.08414	0.35443	C1	17.166	1.24233
Nicotinamide riboside	0.910304	15.3184	C2	16.828	1.33759
2-Hydroxy-6-pentadecylbenzoic acid	6.38829	0.388935	C1	16.425	1.27509
Uracil	0.146761	2.34008	C2	15.945	1.27055
2-Methoxyestrone	0.211209	3.36321	C2	15.924	1.19038
13,14-Dihydro-15-keto-PGE2	0.0562701	0.87357	C2	15.525	1.19246
UMP	1.62139	25.1292	C2	15.498	1.27222
Guanosine	253.089	16.4002	C1	15.432	1.32744
Aspartame	0.14301	2.17503	C2	15.209	1.25583
1,2,3-Trihydroxybenzene	13.8679	0.921486	C1	15.049	1.31095
(S)-4-Hydroxymandelate	0.709182	10.3758	C2	14.631	1.32965
L-Erythrulose	33.1711	2.46035	C1	13.482	1.33339
5(S)-HpETE	1.32485	0.100202	C1	13.222	1.20126
Piperonal	0.0886788	0.00695036	C1	12.759	1.25764
4-Acetylbutyrate	12.6419	0.993448	C1	12.725	1.31743
Ciliatine	0.0345413	0.42423	C2	12.282	1.16373
Alternariol	0.634253	7.74703	C2	12.214	1.1425
2-Heptanone	1.34018	16.3083	C2	12.169	1.33553
(R)-2-O-Sulfolactate	0.150069	1.81705	C2	12.108	1.25158
5'-Methylthioadenosine	0.501835	6.05678	C2	12.069	1.23488
11b-Hydroxyandrost-4-ene-3,17-dione	0.163778	0.0137238	C1	11.934	1.27872
Orientin	0.750746	0.0636014	C1	11.804	1.33127
epsilon-(gamma-L-Glutamyl)-L-lysine	0.56536	0.048219	C1	11.725	1.31058
L-Histidine	2.75353	0.236175	C1	11.659	1.31596
alpha-Terpinene	0.621267	0.0536606	C1	11.578	1.1876
9(S)-HPODE	0.3025	3.48553	C2	11.522	1.31565
Pulegone	0.138706	1.57715	C2	11.37	1.09408
Epicatechin	0.263146	0.0238786	C1	11.02	1.08826
Tryptophanol	0.115362	1.26702	C2	10.983	1.06026
(2R,3R)-3-Methylglutamyl-5-semialdehyde-N6-lysine	1.51455	16.6179	C2	10.972	1.30375
2-O-(alpha-D-Mannosyl)-D-glycerate	1.53958	0.140684	C1	10.944	1.31436
Choline	60.0998	5.5087	C1	10.91	1.33795
Esculetin	1.06709	0.0980476	C1	10.883	1.32213
1-Methyladenosine	0.721465	0.0693794	C1	10.399	1.2785
4-Methylbenzyl alcohol	0.0699087	0.709235	C2	10.145	1.13284
Aldosterone	0.798316	8.08023	C2	10.122	1.14334
Formononetin	2.80956	0.277878	C1	10.111	1.1953
5-Hydroxyindoleacetate	0.420609	4.18177	C2	9.9422	1.04899
2'-Deamino-2'-hydroxyneamine	1.7631	0.177741	C1	9.9195	1.33057
L-Asparagine	0.489682	4.85237	C2	9.9092	1.31344
(S)-Reticuline	10.2839	1.05381	C1	9.7588	1.094
Albendazole	0.0178657	0.169358	C2	9.4795	1.23001
Labetalol	0.0693722	0.656308	C2	9.4607	1.23068
11-Dehydrocorticosterone	1.80069	0.198174	C1	9.0864	1.32282
Paraxanthine	9.92629	1.09545	C1	9.0614	1.33275
Glycitein	47.9847	5.31082	C1	9.0353	1.18529
N-Acetylmannosamine	39.6451	4.39907	C1	9.0121	1.13584
N-Acetylhistidine	0.197172	1.76511	C2	8.9521	1.21479
Isoliquiritigenin	0.122756	1.08314	C2	8.8235	1.09193
L-Gulose	0.418513	3.68236	C2	8.7987	1.22074
Pelargonic acid	0.0661653	0.572041	C2	8.6456	1.07658
Pantothenic acid	0.839024	7.23144	C2	8.6189	1.08032
Anabasine	0.0786896	0.676122	C2	8.5923	1.10457
Stachyose	0.105183	0.897476	C2	8.5325	1.26652
FMN	0.137752	1.16835	C2	8.4815	1.26233
D-Pantethine	0.12064	0.0143486	C1	8.4078	1.15575
Phenyl acetate	0.209804	1.76301	C2	8.4032	1.03614
Uridine diphosphate glucose	0.0544773	0.457651	C2	8.4008	1.20092
3'-Ketolactose	4.7111	0.56219	C1	8.3799	1.30842
Dihydrouracil	0.804695	6.69549	C2	8.3205	1.15073
9-OxoODE	61.2135	506.941	C2	8.2815	1.02393
Pyrrolidonecarboxylic acid	2.29633	18.8515	C2	8.2094	1.07051
Isocorypalmine	0.280583	0.0345455	C1	8.1221	1.09737
Phenylpyruvic acid	2.89209	0.364495	C1	7.9345	1.23516
Propazine	0.743477	5.82161	C2	7.8303	1.33299
1-Methylhistidine	0.359194	0.0461927	C1	7.776	1.32398
Isovitexin	0.180239	1.39183	C2	7.7222	1.27253
(S)-Pinocembrin	80.5182	10.5208	C1	7.6532	1.03061
Cuminaldehyde	3.8303	0.508792	C1	7.5282	1.29478
16alpha-Hydroxyestrone	6.93169	0.930865	C1	7.4465	1.09081
4-Hydroxycinnamoylagmatine	0.18335	1.35885	C2	7.4112	1.31384
N-Acetyl-L-2-amino-6-oxopimelate	1.08538	8.00887	C2	7.3789	1.20229
4-Amino-4-deoxychorismate	0.235987	0.0321064	C1	7.3502	1.30427
Rhein	1.26721	0.172788	C1	7.3339	1.03244
Arcaine	0.589675	4.31382	C2	7.3156	1.25134
Isoscopoletin	0.0332338	0.241265	C2	7.2596	1.27731
D-Glutamine	0.0203191	0.147439	C2	7.2562	1.02383
Malonate	0.178446	1.29004	C2	7.2293	1.13231
Chlorpromazine	0.413393	2.9777	C2	7.2031	1.28956
L-Fucono-1,5-lactone	1.4484	0.206822	C1	7.0031	1.3102
L-Cystathionine	1.47608	0.214459	C1	6.8828	1.25884
Tetrahydrodipicolinate	0.846593	0.124158	C1	6.8187	1.33625
L-Glutamine	1.53526	10.4326	C2	6.7953	1.30427
Glyceric acid	0.146273	0.963816	C2	6.5892	1.19934
alpha-Oxo-benzeneacetic acid	0.417757	2.74242	C2	6.5646	1.10937
Homo-L-arginine	3.01558	19.7276	C2	6.5419	1.19308
L-Serine	4.97766	0.784743	C1	6.343	1.33107
D-Tryptophan	1.19799	0.194029	C1	6.1743	1.24146
S-Lactoylglutathione	0.0922304	0.566399	C2	6.1411	1.31442
9,10-12,13-Diepoxyoctadecanoate	0.357995	2.14372	C2	5.9881	1.16953
5,6-Dihydro-5-fluorouracil	163.061	27.3673	C1	5.9582	1.1795
1-(3,4-Dihydroxyphenyl)-5-hydroxy-3-decanone	5.23523	31.055	C2	5.9319	1.25047
D-Ornithine	2.89255	0.493323	C1	5.8634	1.32889
Ornithine	0.973912	0.166544	C1	5.8478	1.30289
Linatine	0.0851523	0.489776	C2	5.7518	1.22544
20-Carboxy-leukotriene B4	1.39034	7.97414	C2	5.7354	1.28146
Indican	0.528169	3.00169	C2	5.6832	1.32753
Kyotorphin	0.106421	0.600083	C2	5.6388	1.19434
L-Arginine	66.0344	11.7967	C1	5.5977	1.18953
Cilastatin	0.340927	1.90828	C2	5.5973	1.26144
Cosmosiin	0.373931	2.08614	C2	5.5789	1.06172
N-(6-Aminohexanoyl)-6-aminohexanoate	0.748679	4.11097	C2	5.491	1.04432
Gibberellin A124	4.07488	22.1619	C2	5.4387	1.3209
p-Hydroxymandelic acid	0.315291	1.70469	C2	5.4067	1.30692
4-Imidazolone-5-propionic acid	0.405395	2.14421	C2	5.2892	1.17501
Pentamidine	1.02662	0.195479	C1	5.2518	1.09516
UDP	0.154153	0.796986	C2	5.1701	1.07727
Clomipramine	0.231781	1.19452	C2	5.1537	1.25512
Silibinin	0.136886	0.0265833	C1	5.1493	1.14586
Afzelin	0.306973	1.54721	C2	5.0402	1.3025
4-Methylcatechol	2.87735	14.2696	C2	4.9593	1.32865
Maleic acid	0.336241	0.0679079	C1	4.9514	1.09894
L-Norvaline	2.49057	12.2135	C2	4.9039	1.26262
2-Pyrocatechuic acid	101.738	20.8132	C1	4.8881	1.1141
Lithocholic acid	0.15682	0.760815	C2	4.8515	1.09887
Hydroquinone	7.5694	1.57724	C1	4.7991	1.31058
Androsterone	14.9181	70.7371	C2	4.7417	1.0478
Citramalic acid	1.97183	0.420156	C1	4.6931	1.25253
Undecanoic acid	0.587642	2.74755	C2	4.6755	1.32425
3,4-Methylenedioxyamphetamine	2.84398	0.614472	C1	4.6283	1.25475
Guanidoacetic acid	1.26972	0.278983	C1	4.5512	1.25089
L-Glutamic gamma-semialdehyde	0.559848	0.123203	C1	4.5441	1.15337
Sinapyl alcohol	0.0883413	0.0195763	C1	4.5127	1.28894
3,4-Dihydroxyphenylglycol	10.7322	2.43061	C1	4.4154	1.3323
Coleonol	0.327648	0.0747981	C1	4.3804	1.21481
L-Methionine S-oxide	0.628602	2.75183	C2	4.3777	1.26737
Trehalose 6-phosphate	0.155623	0.670398	C2	4.3078	1.26899
Thymine	0.176642	0.757184	C2	4.2866	1.27677
Methyl-2-alpha-L-fucopyranosyl-beta-D-galactoside	0.00439797	0.0188365	C2	4.283	1.32637
11H-14,15-EETA	3.73455	0.878345	C1	4.2518	1.32638
3-Methyl-2-oxovaleric acid	0.675397	0.15902	C1	4.2473	1.09075
Aspirin	0.293511	0.0706386	C1	4.1551	1.1445
Cysteinylglycine	29.6748	122.698	C2	4.1348	1.25818
Acetyl-maltose	3.51876	0.854416	C1	4.1183	1.28148
Imidazol-5-yl-pyruvate	5.68333	1.39338	C1	4.0788	1.30771
Gentamicin C1a	0.594917	2.40398	C2	4.0409	1.0922
Dicumarol	0.763419	0.188963	C1	4.04	1.1115
(-)-3-Isothujone	2.24499	0.556574	C1	4.0336	1.08439
Naltrexone	0.3185	1.28261	C2	4.027	1.13993
4-Methylbenzaldehyde	0.0163539	0.00410648	C1	3.9825	1.05154
4-Phenylbutyrate	3.24186	0.818672	C1	3.9599	1.30926
Luteoforol	4.2978	1.10754	C1	3.8805	1.20625
Guanine	11.5834	2.98967	C1	3.8745	1.29187
Pelargonidin	6.77839	26.2316	C2	3.8699	1.31177
3,4-Dihydroxybenzaldehyde	0.0303151	0.0078486	C1	3.8625	1.27356
cis-9,10-Epoxystearic acid	6.10714	1.58967	C1	3.8418	1.02243
10-Oxodecanoate	2.88937	0.759639	C1	3.8036	1.14031
Methoprene	0.215207	0.0569316	C1	3.7801	1.17708
Acacetin	1.79033	0.477427	C1	3.75	1.31077
15-Keto-prostaglandin F2a	15.9152	4.26393	C1	3.7325	1.22677
4,5-Dihydroorotic acid	0.429067	1.59829	C2	3.725	1.33201
Adenosine	60.9311	16.573	C1	3.6765	1.26734
1H-Indole-3-acetamide	0.079104	0.0216101	C1	3.6605	1.16038
Lacto-N-biose I	1.25105	4.56922	C2	3.6523	1.28712
Dodecanedioic acid	0.188798	0.687247	C2	3.6401	1.10037
beta-Cryptoxanthin	0.333137	1.20906	C2	3.6293	1.01157
L-Theanine	0.291377	1.05469	C2	3.6197	1.24714
Marmesin	0.0462005	0.165142	C2	3.5745	1.27231
DL-Glycerol 1-phosphate	0.336757	0.0943305	C1	3.57	1.28028
Threonic acid	1.64109	5.84616	C2	3.5624	1.31531
Sodium deoxycholate	0.589371	2.09239	C2	3.5502	1.33158
Phosphorylcholine	0.0160441	0.00457904	C1	3.5038	1.09871
4-Hydroxycinnamic acid	1.33477	0.383649	C1	3.4792	1.2867
Benzaldehyde	1.85444	6.4222	C2	3.4631	1.26802
(9Z,11E,13E)-Octadecatrienoic acid	4.16355	1.20545	C1	3.4539	1.17198
Xanthurenic acid	0.574937	0.16717	C1	3.4392	1.303
N(omega)-Nitro-L-arginine methyl ester	1.2512	4.29872	C2	3.4357	1.22991
L-4-Hydroxyphenylglycine	15.3128	4.48634	C1	3.4132	1.24369
Adenine	2.375	7.97317	C2	3.3571	1.32245
4-Hydroxybenzaldehyde	0.302121	0.0903556	C1	3.3437	1.31108
Tricetin	0.500012	1.66177	C2	3.3235	1.30758
Terephthalate	0.54133	0.163482	C1	3.3113	1.2844
Argininosuccinic acid	2.52297	0.768537	C1	3.2828	1.03866
Mevalonic acid-5P	0.18124	0.587226	C2	3.24	1.23306
Oxoglutaric acid	0.196077	0.0606326	C1	3.2339	1.31216
Pyrethrosin	0.0634385	0.0196645	C1	3.226	1.09174
Kaempferol	20.5008	6.35563	C1	3.2256	1.23713
Olanzapine	4.4875	1.39694	C1	3.2124	1.1546
1,5-Naphthalenediamine	2.59966	8.30794	C2	3.1958	1.29246
Tetrahydroharmine	0.179546	0.569356	C2	3.1711	1.3115
L-Carnitine	10.4738	33.1509	C2	3.1651	1.27852
N-Succinyl-2-amino-6-ketopimelate	0.334008	1.05692	C2	3.1644	1.30871
N-Demethylindolmycin	0.413163	1.30651	C2	3.1622	1.28133
10-Hydroxydecanoic acid	37.382	11.8687	C1	3.1496	1.28644
Quinaldic acid	0.048935	0.152968	C2	3.1259	1.20077
Stearolic acid	0.180211	0.0579848	C1	3.1079	1.18707
3-O-Methylquercetin	6.07849	1.96084	C1	3.0999	1.17048
4-Hydroxytamoxifen	0.394259	1.21061	C2	3.0706	1.30461
Prostaglandin A2	1.90901	0.622692	C1	3.0657	1.33301
S-Adenosylmethionine	0.681266	2.08547	C2	3.0612	1.30907
Carboprost	34.1195	104.322	C2	3.0576	1.19414
Erythritol	3.22419	1.0549	C1	3.0564	1.30576
Isopropylparaben	3.19891	1.05437	C1	3.034	1.3108
Guanosine 2',3'-cyclic phosphate	4.91009	1.61898	C1	3.0328	1.28554
Iminoarginine	12.1116	36.5543	C2	3.0181	1.31432
D-Gulono-1,4-lactone	2.24588	0.751001	C1	2.9905	1.2611
Apigenin	2416.43	809.96	C1	2.9834	1.15608
Triacetate lactone	3.13502	9.27681	C2	2.9591	1.28241
Niacinamide	16.0563	5.53993	C1	2.8983	1.25618
Ergocalciferol	0.308819	0.890955	C2	2.885	1.07893
Azacitidine	1.2904	3.70872	C2	2.8741	1.26242
Genistein	397.771	140.526	C1	2.8306	1.19133
(<U+00C2><U+00B1>)-Fenarimol	0.728077	2.04584	C2	2.8099	1.18249
5-Hydroxypentanoic acid	0.0310023	0.0110489	C1	2.8059	1.32603
5-Guanidino-3-methyl-2-oxopentanoate	14.6246	40.8895	C2	2.7959	1.12482
Isorhamnetin	17.3402	48.0734	C2	2.7724	1.1836
Himbacine	6.68508	2.41258	C1	2.7709	1.09533
N5-(L-1-Carboxyethyl)-L-ornithine	10.2713	28.332	C2	2.7584	1.21255
Methyl beta-D-galactoside	9.56201	3.47121	C1	2.7547	1.29507
Prednisone	0.0618292	0.0225364	C1	2.7435	1.30184
12-Hydroxydodecanoic acid	0.244863	0.66369	C2	2.7105	1.26385
L-Leucine	2.82323	1.04349	C1	2.7056	1.21109
10-Nitrolinoleic acid	1.87585	5.05053	C2	2.6924	1.21342
L-Malic acid	5.69412	15.3122	C2	2.6891	1.28667
alpha-Tocopherol	0.358916	0.954327	C2	2.6589	1.23551
3-Indoleacetonitrile	1.94164	5.14426	C2	2.6494	1.00794
N-Alpha-acetyllysine	217.989	571.924	C2	2.6236	1.32026
3,4-Dihydroxyphenylpropanoate	493.644	188.334	C1	2.6211	1.29009
Deoxycorticosterone acetate	0.163486	0.428151	C2	2.6189	1.17966
alpha-Santonin	4.46234	11.6558	C2	2.612	1.29658
Androstanedione	0.232237	0.604534	C2	2.6031	1.25676
Emodin	0.0256913	0.00996332	C1	2.5786	1.24241
Sinapoyl aldehyde	0.1611	0.412131	C2	2.5582	1.11666
Cyclopentolate	4.38879	1.73306	C1	2.5324	1.27113
3beta,5beta-Ketotriol	4.32469	1.71506	C1	2.5216	1.18864
2,3-Dinor-8-iso prostaglandin F1alpha	4.33095	1.71814	C1	2.5207	1.1072
Praziquantel	2.24232	0.903522	C1	2.4818	1.07646
Imidazoleacetic acid	10.8072	4.40985	C1	2.4507	1.25563
L-Alanyl-gamma-D-glutamyl-L-lysine	2.68292	6.5572	C2	2.4441	1.2898
6-Methylmercaptopurine	1.74123	4.24634	C2	2.4387	1.30077
3-tert-Butyl-5-methylcatechol	7.16913	2.94193	C1	2.4369	1.24421
Fumaric acid	44.1412	107.281	C2	2.4304	1.27344
5-Valerolactone	0.138293	0.335994	C2	2.4296	1.05305
L(-)-Carnitine	1.2319	0.50869	C1	2.4217	1.31177
Asymmetric dimethylarginine	54.2463	22.5964	C1	2.4007	1.2857
cis-Aconitic acid	1.27375	3.04221	C2	2.3884	1.32822
Gibberellin A3	1.78085	0.745692	C1	2.3882	1.26223
beta-Alanyl-L-arginine	1.99063	0.834495	C1	2.3854	1.32331
N-Amidino-L-glutamate	0.310778	0.130462	C1	2.3821	1.01597
m-Coumaric acid	2.4095	1.01628	C1	2.3709	1.30836
Muramic acid	8.20608	19.2519	C2	2.3461	1.28436
Baicalein	787.783	1847.83	C2	2.3456	1.18899
Uric acid	5.42684	2.33887	C1	2.3203	1.25817
p-Anisic acid	0.00309661	0.00717704	C2	2.3177	1.03589
Alpha-Linolenic acid	3.23478	7.47715	C2	2.3115	1.07087
Pipecolic acid	53.8523	23.3124	C1	2.31	1.10769
Gluconic acid	1.5733	0.681236	C1	2.3095	1.32208
Gluconolactone	8.91876	20.5233	C2	2.3011	1.281
Citrulline	0.911474	0.397137	C1	2.2951	1.22552
Propranolol	2.71747	6.18947	C2	2.2777	1.22909
L-Tyrosine	390.651	887.562	C2	2.272	1.00316
N-Acetylornithine	0.147839	0.335716	C2	2.2708	1.29241
N6-Acetyl-LL-2,6-diaminoheptanedioate	62.1773	141.155	C2	2.2702	1.22734
(R)-3-Hydroxy-3-methyl-2-oxopentanoate	0.272359	0.120106	C1	2.2677	1.15863
trans-trans-Muconic acid	0.520083	1.17865	C2	2.2663	1.05052
Isopentenyl adenosine	0.659184	1.49314	C2	2.2651	1.01421
epsilon-Caprolactam	8.30707	3.6798	C1	2.2575	1.3048
Tropate	3.02181	1.34227	C1	2.2513	1.2709
L-Aspartic acid	1.08401	0.484218	C1	2.2387	1.18648
D-Ribose	1.00017	0.448371	C1	2.2307	1.2727
cyclo-Dopa 5-O-glucoside	0.188254	0.418389	C2	2.2225	1.22702
Melibiose	6.57075	2.95832	C1	2.2211	1.30813
L-Tryptophan	227.489	504.149	C2	2.2161	1.18664
allopurinol	1.02511	0.46407	C1	2.209	1.06949
Yohimbine	0.653894	1.43927	C2	2.2011	1.21343
(-)-Epigallocatechin	11.3818	25.0402	C2	2.2	1.27502
Kaempferol 3-O-beta-D-xyloside	0.430822	0.939554	C2	2.1808	1.25387
Eriodictyol	6.23189	13.5835	C2	2.1797	1.07604
Nateglinide	76.8514	167.259	C2	2.1764	1.3026
Astragalin	0.173504	0.371071	C2	2.1387	1.30123
Glucosamine	1.15069	0.54437	C1	2.1138	1.01807
(Z)-4-Hydroxy-6-dodecenoic acid lactone	0.0479676	0.101231	C2	2.1104	1.27774
Gentisin	0.869487	0.41297	C1	2.1054	1.29066
13-OxoODE	10.5433	5.00875	C1	2.105	1.10173
8-Amino-7-oxononanoate	0.340136	0.161705	C1	2.1034	1.19389
5-Aminosalicylate	1.29567	0.619269	C1	2.0923	1.29172
Polygodial	2.36617	1.13305	C1	2.0883	1.1373
Thiamine	1.20618	2.51817	C2	2.0877	1.23087
Cytidine	0.623325	1.29457	C2	2.0769	1.32172
AMP	12.7162	26.3837	C2	2.0748	1.26702
4-Hydroxyphenylpyruvic acid	0.0684077	0.0330521	C1	2.0697	1.25178
cis-4-Hydroxy-D-proline	0.754253	0.365518	C1	2.0635	1.27133
Melatonin	0.100205	0.0486375	C1	2.0602	1.23593
Aflatoxin G2	0.598495	1.2321	C2	2.0587	1.30371
6-Phosphogluconic acid	0.0584131	0.11934	C2	2.043	1.10313
L-Ribulose	0.556183	0.272791	C1	2.0389	1.1488
(4Z,7Z,10Z,13Z,16Z,19Z)-Docosahexaenoic acid ethyl ester	29.5391	14.5006	C1	2.0371	1.2734
Biochanin A	76.5634	37.6695	C1	2.0325	1.14559
2',4'-Dihydroxyacetophenone	0.0215349	0.0433838	C2	2.0146	1.0786
Inosine	27.2245	54.7398	C2	2.0107	1.13528

## Sheet: Table S3
Table S3 Significantly different substances screened for C2-C3
Differential substance C2-C3	C2-Mean	C3-Mean	Which-Max	FC	VIP
Tyramine	2.88505	0.00379046	C2	761.13	1.24124
Tryptophanol	1.26702	0.00177485	C2	713.88	1.25296
Gibberellin A3	0.745692	0.00114181	C2	653.08	1.24917
beta-Hydroxyarginine	2.44869	0.00646264	C2	378.9	1.25079
Methyleugenol	1.83085	0.00575455	C2	318.16	1.23899
Guanidinosuccinic acid	0.000953097	0.301005	C3	315.82	1.22734
N(6)-[(Indol-3-yl)acetyl]-L-lysine	9.19962	0.0331229	C2	277.74	1.24825
Cytosine	22.0677	0.0856716	C2	257.59	1.24988
Piperonal	0.00695036	1.62279	C3	233.48	1.241
L-Dopa	0.148962	0.000758908	C2	196.28	1.23583
Luteolin	1.40861	0.0109034	C2	129.19	1.24529
Citrinin	6.09165	0.0489871	C2	124.35	1.23065
Myriocin	0.0133138	1.57627	C3	118.39	1.1794
N-Succinyl-2-amino-6-ketopimelate	1.05692	0.00929364	C2	113.73	1.22494
Amodiaquine	2.00765	0.0187299	C2	107.19	1.1812
2'-Hydroxygenistein	0.0993705	10.3198	C3	103.85	1.15671
L-Methionine	0.210654	21.4526	C3	101.84	1.21436
Ciliatine	0.42423	0.00439803	C2	96.459	1.22902
Glutaric acid	0.0850092	7.15901	C3	84.215	1.2474
(1S,2R,4S)-(-)-Bornyl acetate	8.3867	0.0997112	C2	84.11	1.18624
1,5-Naphthalenediamine	8.30794	0.102911	C2	80.73	1.23495
Pyrophosphate	0.0763403	5.89682	C3	77.244	1.24712
ADP	0.0200595	1.42998	C3	71.287	1.18834
S-Adenosylmethionine	2.08547	0.0321018	C2	64.964	1.2518
Gibberellin A124	22.1619	0.364945	C2	60.727	1.14695
Sakuranetin	0.2507	0.00421797	C2	59.436	1.19031
Aflatoxin G1	9.94523	558.702	C3	56.178	1.22764
Thiamine	2.51817	0.0478644	C2	52.61	1.15642
N-Acetylleucine	0.786655	0.0156939	C2	50.125	1.25583
Benzaldehyde	6.4222	0.135429	C2	47.421	1.16522
Trimipramine maleate	0.00229522	0.104386	C3	45.48	1.21423
cis-Aconitic acid	3.04221	0.0678674	C2	44.826	1.24197
gamma-Glutamylcysteine	0.0620638	2.58398	C3	41.634	1.1626
Hydroquinone	1.57724	0.0403183	C2	39.12	1.19175
Atrazine	2.48182	0.066452	C2	37.348	1.2539
Indoleacetaldehyde	0.315923	0.00853588	C2	37.011	1.2075
Pyrrolidonecarboxylic acid	18.8515	0.512635	C2	36.774	1.05823
N,N-Dimethylhistidine	1.19825	43.7543	C3	36.515	1.24864
Uridine diphosphate glucuronic acid	2.02191	0.0587047	C2	34.442	1.17224
Arcaine	4.31382	0.125728	C2	34.311	1.24816
Dihydrobiochanin A	0.217745	7.43465	C3	34.144	1.22327
Luteoforol	1.10754	33.5328	C3	30.277	1.24173
Dehydroascorbate	0.0977645	2.92765	C3	29.946	1.24034
5,6-Dihydro-5-fluorouracil	27.3673	0.92395	C2	29.62	1.23131
Subaphylline	0.35443	10.4195	C3	29.398	1.22207
N-(5-Phospho-D-ribosyl)anthranilate	0.0192854	0.557121	C3	28.888	1.20804
Gabapentin	0.951372	0.0338506	C2	28.105	1.21831
Dehydroepiandrosterone	7.13842	0.260499	C2	27.403	1.22339
Metanephrine	0.942304	0.0352726	C2	26.715	1.20919
4-Hydroxycinnamoylagmatine	1.35885	36.255	C3	26.681	1.24905
Androstanedione	0.604534	0.0227911	C2	26.525	1.25219
Prostaglandin-c2	0.0476136	1.2442	C3	26.131	1.22832
Prostaglandin F2a	8.1111	0.314012	C2	25.831	1.10763
Leukotriene D4	0.0218844	0.000853388	C2	25.644	1.22721
Trehalose	13.9451	0.566237	C2	24.628	1.2396
16alpha-Hydroxyestrone	0.930865	0.039072	C2	23.824	1.13015
N-Acetyl-D-Glucosamine 6-Phosphate	1.59954	0.0672028	C2	23.802	1.25282
Fenoxycarb	0.734926	0.0313752	C2	23.424	1.23012
p-Coumaroyl-D-glucose	0.427108	9.94875	C3	23.293	1.21895
Formononetin	0.277878	6.41869	C3	23.099	1.1745
3-Oxo-5beta-cholanate	5.84669	0.253841	C2	23.033	1.12685
Maleic acid	0.0679079	1.5639	C3	23.03	1.24854
Nopaline	0.0967242	2.14638	C3	22.191	1.14496
Cosmosiin	2.08614	46.0995	C3	22.098	1.17316
11-Dehydrocorticosterone	0.198174	4.37197	C3	22.061	1.13429
Prostaglandin D2	4.90719	0.233199	C2	21.043	1.2305
(Z)-4-Hydroxy-6-dodecenoic acid lactone	0.101231	2.10583	C3	20.802	1.24764
Prostaglandin A2	0.622692	0.0301586	C2	20.647	1.01505
Palmitic acid	9.16476	0.446003	C2	20.549	1.15181
Uridine diphosphate glucose	0.457651	0.0222778	C2	20.543	1.23455
epsilon-(gamma-L-Glutamyl)-L-lysine	0.048219	0.967763	C3	20.07	1.05847
Rhamnetin	0.0976804	1.95183	C3	19.982	1.24984
Homoeriodictyol	0.410384	0.0206482	C2	19.875	1.22903
(2R,3R)-3-Methylglutamyl-5-semialdehyde-N6-lysine	16.6179	0.83923	C2	19.801	1.20409
cis-9,10-Epoxystearic acid	1.58967	30.8865	C3	19.429	1.24955
Stearolic acid	0.0579848	1.11068	C3	19.155	1.23416
UDP	0.796986	15.2115	C3	19.086	1.21773
Enalaprilat	9.18381	0.481916	C2	19.057	1.15968
N6-Acetyl-LL-2,6-diaminoheptanedioate	141.155	7.50492	C2	18.808	1.24421
12,13-DHOME	0.0389061	0.700827	C3	18.013	1.1822
(S)-4-Hydroxymandelate	10.3758	0.577142	C2	17.978	1.23082
5(S)-HpETE	0.100202	1.79036	C3	17.868	1.24836
Nicotinamide ribotide	0.0302129	0.528854	C3	17.504	1.23888
Rhein	0.172788	2.95131	C3	17.081	1.23451
	2.34008	0.137176	C2	17.059	1.20094
3'-AMP	0.0828761	1.40431	C3	16.945	1.20482
T2 Toxin	0.0477655	0.808539	C3	16.927	1.17789
2-Keto-6-acetamidocaproate	0.0879342	1.4721	C3	16.741	1.25205
Hesperetin	0.763261	0.0460671	C2	16.568	1.2254
O-Phosphoethanolamine	0.139395	2.27333	C3	16.309	1.23882
3,4-Dihydroxyphenylpropanoate	188.334	11.6921	C2	16.108	1.24488
Homogentisic acid	0.420599	0.0261634	C2	16.076	1.20525
Oxoadipic acid	13.0751	0.814481	C2	16.053	1.18582
2-Heptanone	16.3083	1.03619	C2	15.739	1.23421
L-Ribulose	0.272791	4.17372	C3	15.3	1.24589
Albendazole	0.169358	2.57821	C3	15.223	1.19849
L-4-Hydroxyphenylglycine	4.48634	68.0677	C3	15.172	1.23042
Geranyl diphosphate	0.0278724	0.41332	C3	14.829	1.19582
3-(3-Hydroxyphenyl)propanoic acid	8.31028	0.571961	C2	14.529	1.24455
D-Myo-inositol 3,4,5,6-tetrakisphosphate	0.314132	0.0220314	C2	14.258	1.15732
5-Aminolevulinic acid	0.39171	5.45011	C3	13.914	1.23963
Prunasin	1.84909	0.136394	C2	13.557	1.04147
Chitobiose	6.62462	0.489449	C2	13.535	1.02615
Aciclovir	0.335515	4.50166	C3	13.417	1.21688
Phosphohydroxypyruvic acid	0.0687294	0.921364	C3	13.406	1.245
L-Asparagine	4.85237	0.368905	C2	13.153	1.08807
L-Tyrosine	887.562	67.8911	C2	13.073	1.25557
4-Hydroxybenzoic acid	3.1597	0.243851	C2	12.957	1.2296
Vidarabine	0.625081	8.0845	C3	12.934	1.22113
Pyroglutamic acid	5.32303	0.419135	C2	12.7	1.11342
trans-Cinnamate	0.58827	7.34809	C3	12.491	1.24584
Spermidine	1.22822	0.0996533	C2	12.325	1.24748
Phloretin	0.217557	0.0176627	C2	12.317	1.15685
Fluvastatin	0.935751	11.3613	C3	12.141	1.22588
Nicotinic acid	2.98661	35.9053	C3	12.022	1.22262
3-Methyl-2-oxovaleric acid	0.15902	0.0134216	C2	11.848	1.15494
Tyrosol	0.0891362	1.04189	C3	11.689	1.17757
Acacetin	0.477427	0.0411281	C2	11.608	1.16683
gamma-Aminobutyric acid	2.89267	33.4412	C3	11.561	1.25255
Yangonin	0.133403	1.51425	C3	11.351	1.23378
Matricarin	0.343889	3.8934	C3	11.322	1.2216
alpha-Terpinene	0.0536606	0.605087	C3	11.276	1.14589
L-Homoserine	0.366957	4.0523	C3	11.043	1.24635
Chalconaringenin	4.04144	44.3166	C3	10.966	1.0153
Tetrahydroharmine	0.569356	0.0520518	C2	10.938	1.23737
Cuminaldehyde	0.508792	5.43802	C3	10.688	1.21024
S-Methyl-L-methionine	0.115682	1.23204	C3	10.65	1.20863
Methyl jasmonate	0.0966553	1.02309	C3	10.585	1.2207
Spectinomycin	17.0748	1.62013	C2	10.539	1.09409
Alternariol	7.74703	80.3465	C3	10.371	1.10657
CMP	68.2997	6.62537	C2	10.309	1.23192
Omeprazole	4.67547	48.0588	C3	10.279	1.21261
Pelargonidin	26.2316	2.56673	C2	10.22	1.14506
Oxazepam	5.82823	59.5068	C3	10.21	1.19395
GMP	1.23062	12.5073	C3	10.163	1.20855
Misoprostol	0.0485612	0.492646	C3	10.145	1.20391
Diosmetin	0.414509	4.20031	C3	10.133	1.23443
D-Phenylalanine	0.01455	0.142683	C3	9.8064	1.18231
alpha-Tocopherol	0.954327	9.29329	C3	9.738	1.15882
Puerarin	0.125578	1.21927	C3	9.7093	1.21069
Pyridoxine	5.29204	0.556507	C2	9.5094	1.2445
N7-Methylguanosine	8.76148	0.92978	C2	9.4232	1.20799
(2S,5S)-trans-Carboxymethylproline	5.43597	0.579531	C2	9.3799	1.22073
20-Carboxy-leukotriene B4	7.97414	0.880937	C2	9.0519	1.16595
L-Aspartic acid	0.484218	4.30495	C3	8.8905	1.14416
9,10-Epoxyoctadecenoic acid	10.5177	92.9422	C3	8.8368	1.09876
Isoscopoletin	0.241265	2.11844	C3	8.7806	1.20904
D-Pantethine	0.0143486	0.120827	C3	8.4208	1.16935
Dicumarol	0.188963	0.0227449	C2	8.308	1.10431
Nitenpyram	0.299823	0.0370578	C2	8.0907	1.05552
Ergocalciferol	0.890955	0.110193	C2	8.0854	1.22593
L-Glutamic gamma-semialdehyde	0.123203	0.992562	C3	8.0563	1.13011
Deoxyguanosine	0.253357	2.02167	C3	7.9795	1.23364
N-Amidino-L-glutamate	0.130462	1.03234	C3	7.913	1.21146
Glycyl-leucine	119.522	15.1242	C2	7.9027	1.01207
1-(3,4-Dihydroxyphenyl)-5-hydroxy-3-decanone	31.055	3.94821	C2	7.8656	1.18519
Citrulline	0.397137	3.11773	C3	7.8505	1.2228
Riboflavin reduced	0.582048	4.55923	C3	7.8331	1.21521
5-Aminopentanoic acid	0.0939913	0.727982	C3	7.7452	1.24416
Cis-zeatin	3.63274	0.469106	C2	7.744	1.02775
(2S)-2-{[1-(R)-Carboxyethyl]amino}pentanoate	0.00335998	0.0258908	C3	7.7056	1.22935
Tryptamine	0.0182647	0.139377	C3	7.631	1.20905
Fisetin	5.75948	0.763818	C2	7.5404	1.24631
D-Mannose	82.1146	10.9822	C2	7.4771	1.24611
Catalpol	0.765444	5.68917	C3	7.4325	1.24057
D-Ornithine	0.493323	3.66525	C3	7.4297	1.24391
Diaminopimelic acid	2.34066	16.7228	C3	7.1445	1.05522
Danazol	1.69315	0.241178	C2	7.0204	1.02945
Naringenin	14.523	2.07743	C2	6.9908	1.18313
Isopentenyl adenosine	1.49314	0.214763	C2	6.9525	1.1965
(2R,3R)-3-Methylornithinyl-N6-lysine	0.208248	1.4444	C3	6.936	1.09953
3-(2-Hydroxyphenyl)propanoic acid	0.518698	0.0748291	C2	6.9318	1.22814
Clomipramine	1.19452	0.173156	C2	6.8985	1.11001
(2R)-2-Hydroxy-3-(phosphonatooxy)propanoate	0.00223712	0.0152804	C3	6.8304	1.14991
11H-14,15-EETA	0.878345	0.128834	C2	6.8176	1.23902
Carglumic acid	2.14923	0.316762	C2	6.785	1.17383
Gentiacaulein	25.3688	170.244	C3	6.7107	1.18013
cyclo-Dopa 5-O-glucoside	0.418389	2.80673	C3	6.7084	1.20818
5-Hydroxypentanoic acid	0.0110489	0.0727117	C3	6.5809	1.24029
3-Hydroxybenzyl alcohol glucoside	0.0549701	0.350869	C3	6.3829	1.22954
Menthyl pyrrolidone carboxylate	30.0749	4.7119	C2	6.3827	1.20779
4-Quinolinecarboxylic acid	2.56572	0.403332	C2	6.3613	1.20597
DL-Glycerol 1-phosphate	0.0943305	0.594656	C3	6.304	1.21853
4-Guanidinobutanoic acid	2.09139	13.1627	C3	6.2938	1.24604
Argininosuccinic acid	0.768537	4.78657	C3	6.2282	1.14211
Chrysoeriol	36.2331	224.492	C3	6.1958	1.22789
(S)-Reticuline	1.05381	0.1708	C2	6.1699	1.17724
L-Serine	0.784743	4.82942	C3	6.1541	1.22741
Lithocholic acid	0.760815	4.64243	C3	6.1019	1.19367
L(-)-Carnitine	0.50869	3.0869	C3	6.0683	1.24232
11b-Hydroxyandrost-4-ene-3,17-dione	0.0137238	0.082764	C3	6.0307	1.12084
Genipin	0.461082	2.77372	C3	6.0157	1.19285
Acetylcholine	22.6026	3.75746	C2	6.0154	1.12333
Methoprene	0.0569316	0.338136	C3	5.9393	1.16546
Nateglinide	167.259	28.2226	C2	5.9264	1.23764
Swainsonine	0.0529322	0.00896189	C2	5.9064	1.10194
Xanthine	17.9626	104.966	C3	5.8436	1.13725
N-Acetyl-D-glucosamine	101.216	17.4112	C2	5.8133	1.17315
1,2,3-Trihydroxybenzene	0.921486	0.158632	C2	5.8089	1.1281
(9Z,11E,13E)-Octadecatrienoic acid	1.20545	6.95833	C3	5.7724	1.22697
6-Thiourate	0.0315994	0.180672	C3	5.7176	1.21868
Alpha-Linolenic acid	7.47715	42.4141	C3	5.6725	1.2348
Coumarin	0.367659	2.07304	C3	5.6385	1.123
Fenchol	0.0405829	0.227421	C3	5.6039	1.0549
Hispidulin	62.1931	11.1461	C2	5.5798	1.0905
Glutathione	107.29	19.2579	C2	5.5712	1.23038
N-Acetylaspartylglutamic acid	1.45629	0.261623	C2	5.5664	1.0746
L-Prolinamide	0.0500868	0.275739	C3	5.5052	1.17691
Kynurenic acid	0.0372008	0.204284	C3	5.4914	1.24301
N-Acetyl-D-galactosamine	0.398585	2.17536	C3	5.4577	1.17079
N6-(Delta2-Isopentenyl)-adenine	0.168359	0.916286	C3	5.4425	1.20033
Geranic acid	3.05263	16.5196	C3	5.4116	1.23093
N-Acetyl-L-glutamine	3.52889	19.0189	C3	5.3895	1.24647
Prednisone	0.0225364	0.00420963	C2	5.3536	1.00865
Cyclic GMP	0.0624366	0.332381	C3	5.3235	1.09836
3,5-Dihydroxy-phenylglycine	0.189638	1.00005	C3	5.2735	1.23024
N-Methyl-2-pyrrolidinone	8.20632	1.58949	C2	5.1629	1.24605
4-Acetamido-2-aminobutanoic acid	0.0813214	0.415354	C3	5.1076	1.21086
Niacinamide	5.53993	1.08596	C2	5.1014	1.25048
9,10-DHOME	1.26664	6.45577	C3	5.0968	1.23019
beta-N-Acetylglucosamine	6.98128	1.39556	C2	5.0025	1.1976
Linoleic acid	0.393197	1.96485	C3	4.9971	1.14712
Scopoletin	0.288089	1.42181	C3	4.9353	1.25055
3,4-Dihydroxyphenylglycol	2.43061	0.493277	C2	4.9275	1.23796
Guanidoacetic acid	0.278983	1.37263	C3	4.9201	1.10603
allopurinol	0.46407	2.26371	C3	4.8779	1.15134
2',4'-Dihydroxyacetophenone	0.0433838	0.00895709	C2	4.8435	1.02231
N(omega)-Nitro-L-arginine methyl ester	4.29872	20.6602	C3	4.8061	1.17259
(-)-cis-Carveol	4.51966	21.559	C3	4.77	1.06904
o-Xylene	1.27511	0.268906	C2	4.7418	1.18669
Hydroxykynurenine	2.73722	0.578472	C2	4.7318	1.09043
Tropate	1.34227	0.283744	C2	4.7306	1.1565
Ornithine	0.166544	0.780779	C3	4.6881	1.05376
1-Methyladenosine	0.0693794	0.0148831	C2	4.6616	1.14029
Galactaric acid	2.86472	0.619563	C2	4.6238	1.173
N6-Acetyl-L-lysine	1.92761	8.83257	C3	4.5821	1.22048
Sinapyl alcohol	0.0195763	0.0882325	C3	4.5071	1.24068
Isocorypalmine	0.0345455	0.155625	C3	4.5049	1.0067
Melibiose	2.95832	0.656708	C2	4.5048	1.06106
Androsterone	70.7371	317.311	C3	4.4858	1.22379
Pulegone	1.57715	0.357282	C2	4.4143	1.18483
2'-Deamino-2'-hydroxyneamine	0.177741	0.771226	C3	4.339	1.11064
Olanzapine	1.39694	6.03611	C3	4.3209	1.20269
L-Theanine	1.05469	4.55206	C3	4.316	1.18193
Estradiol	9.55472	2.21607	C2	4.3116	1.06911
epsilon-Caprolactam	3.6798	0.857473	C2	4.2915	1.06452
Aspartame	2.17503	0.508299	C2	4.279	1.16527
Arbutin	9.43676	40.1946	C3	4.2594	1.18763
Methylselenopyruvate	0.00682483	0.0289735	C3	4.2453	1.02457
Retinal	1.44509	0.340636	C2	4.2423	1.21378
D-Ribose 5-phosphate	0.44109	1.82972	C3	4.1482	1.21722
Gentamicin C1a	2.40398	0.589399	C2	4.0787	1.1728
Linatine	0.489776	1.98987	C3	4.0628	1.22972
Peganine	0.709109	2.81063	C3	3.9636	1.23372
(4Z,7Z,10Z,13Z,16Z,19Z)-Docosahexaenoic acid ethyl ester	14.5006	3.68851	C2	3.9313	1.06207
2-Hydroxy-3-(4-hydroxyphenyl)propanoic acid	0.061475	0.0156747	C2	3.9219	1.08908
beta-Alanyl-L-arginine	0.834495	0.213096	C2	3.9161	1.18301
L-Glutamic acid	33.1108	127.262	C3	3.8435	1.24186
Glycerophosphocholine	107.248	411.828	C3	3.84	1.13312
2-Methylserine	2.56473	9.81211	C3	3.8258	1.24384
Isoquercitrin	0.0937488	0.357863	C3	3.8173	1.21178
Quinestrol	0.531365	0.140839	C2	3.7729	1.23087
7-Methylguanine	0.730174	2.75316	C3	3.7706	1.24325
Indolelactic acid	0.118158	0.436218	C3	3.6918	1.13915
Deoxycholic acid	0.109006	0.401012	C3	3.6788	1.21734
2-Hydroxy-6-pentadecylbenzoic acid	0.388935	1.42867	C3	3.6733	1.08915
3-Hydroxypicolinic acid	1.0133	0.276745	C2	3.6615	1.06086
Naltrexone	1.28261	0.354044	C2	3.6227	1.08197
Sphinganine	0.228792	0.818754	C3	3.5786	1.08836
8,11,14-Eicosatrienoic acid	2.62463	9.35479	C3	3.5642	1.22092
Se-Methylselenocysteine	0.782304	2.78764	C3	3.5634	1.24169
Oleic acid	0.161449	0.572574	C3	3.5465	1.21053
Zingerone	0.141592	0.0401131	C2	3.5298	1.1358
Isovitexin	1.39183	4.9117	C3	3.529	1.10702
13,14-Dihydro-15-keto-PGE2	0.87357	0.249138	C2	3.5064	1.19825
N,N-Diethyl-m-toluamide	0.0541514	0.189481	C3	3.4991	1.20368
2'-Deoxyadenosine	0.320328	1.11318	C3	3.4751	1.0494
Fructose 1,6-bisphosphate	5.77986	1.67113	C2	3.4586	1.09023
N8-Acetylspermidine	0.981593	3.3774	C3	3.4407	1.20367
21-Deoxycortisol	3.92017	1.15378	C2	3.3977	1.15522
Genistein	140.526	477.341	C3	3.3968	1.00643
Carnosol	0.124937	0.0367902	C2	3.3959	1.21322
Coleonol	0.0747981	0.0220742	C2	3.3885	1.02936
Guanosine	16.4002	55.4031	C3	3.3782	1.19739
9-OxoODE	506.941	151.806	C2	3.3394	1.19549
Scoparone	0.671299	0.20425	C2	3.2866	1.22028
3,4-Dihydroxybenzaldehyde	0.0078486	0.00240167	C2	3.268	1.07657
2,5-Dioxopentanoate	0.589815	1.92256	C3	3.2596	1.20193
Phenylpyruvic acid	0.364495	0.113654	C2	3.2071	1.00868
N-Formyl-L-methionine	0.07651	0.244288	C3	3.1929	1.23789
Terephthalate	0.163482	0.0513069	C2	3.1864	1.00434
Neopterin	4.41718	14.0501	C3	3.1808	1.24119
Shikimic acid	2.00235	0.635071	C2	3.153	1.17035
3-(3,4-Dihydroxy-5-methoxy)-2-propenoic acid	2.11209	6.58233	C3	3.1165	1.11009
4-Imidazolone-5-propionic acid	2.14421	6.6691	C3	3.1103	1.05982
Erythritol	1.0549	0.342395	C2	3.081	1.01426
Sinigrin	0.562355	0.185354	C2	3.034	1.02457
o-Toluate	2.52849	0.834456	C2	3.0301	1.00653
Stearidonic acid	1182.62	394.165	C2	3.0003	1.24982
4-Amino-4-deoxychorismate	0.0321064	0.0960891	C3	2.9928	1.02603
Trehalose 6-phosphate	0.670398	2.0057	C3	2.9918	1.19554
Isocitric acid	0.0402777	0.120477	C3	2.9912	1.2192
Tectorigenin	23.3316	69.0259	C3	2.9585	1.07199
Suberic acid	0.204971	0.0696431	C2	2.9432	1.17799
Isopyridoxal	0.0248317	0.0725943	C3	2.9234	1.04956
Uric acid	2.33887	0.802553	C2	2.9143	1.18401
Pregnenolone	0.556506	1.61885	C3	2.9089	1.18419
Pelargonic acid	0.572041	0.196729	C2	2.9078	1.226
Apigenin	809.96	2351.98	C3	2.9038	1.16287
Chavicol	0.98956	2.85986	C3	2.89	1.17231
Glutethimide	1.82055	0.630064	C2	2.8895	1.16228
Methyl 2-hydroxybenzoate	0.00850601	0.00294892	C2	2.8845	1.06449
Carboprost	104.322	300.772	C3	2.8831	1.04684
Citramalic acid	0.420156	1.21059	C3	2.8813	1.04171
p-Octopamine	43.6557	125.418	C3	2.8729	1.22478
Choline	5.5087	15.6819	C3	2.8467	1.21107
Dibenz[a,h]anthracene	0.927162	2.63434	C3	2.8413	1.20388
AMP	26.3837	74.8042	C3	2.8352	1.2466
Imidazoleacetic acid	4.40985	1.55813	C2	2.8302	1.09527
Anabasine	0.676122	1.9064	C3	2.8196	1.21925
D-Arabitol	10.197	3.61907	C2	2.8176	1.2415
Aminoadipic acid	46.9548	16.7155	C2	2.8091	1.21242
N-Acetylornithine	0.335716	0.940089	C3	2.8003	1.21124
Methyl-2-alpha-L-fucopyranosyl-beta-D-galactoside	0.0188365	0.00673986	C2	2.7948	1.15588
Buprenorphine	0.190624	0.0684351	C2	2.7855	1.13587
D-Glycero-D-galacto-heptitol	1.16424	0.418881	C2	2.7794	1.23715
Pentazocine	0.0354671	0.098438	C3	2.7755	1.23087
9,10-EOT	1.50227	4.15011	C3	2.7626	1.03257
Dibutyl phthalate	0.722255	0.262183	C2	2.7548	1.25063
Paraxanthine	1.09545	2.9933	C3	2.7325	1.21478
3-Methylthiopropionic acid	0.239275	0.0882633	C2	2.7109	1.22197
L-Methionine S-oxide	2.75183	7.4589	C3	2.7105	1.23619
3'-Ketolactose	0.56219	1.50518	C3	2.6774	1.14785
3-Hydroxyvalproic acid	0.950876	2.53412	C3	2.665	1.21517
Neocnidilide	0.645145	0.245673	C2	2.626	1.05175
Dodecanedioic acid	0.687247	1.8023	C3	2.6225	1.00703
Asymmetric dimethylarginine	22.5964	8.67185	C2	2.6057	1.2078
Quercetin	3.9534	10.2948	C3	2.604	1.21035
D-Xylose	2.53315	6.5903	C3	2.6016	1.16382
trans-Ferulic acid	0.356847	0.926767	C3	2.5971	1.24764
Juvenile hormone III	1.42089	0.547857	C2	2.5935	1.14024
Deoxyuridine	35.0406	13.5527	C2	2.5855	1.01579
L-Targinine	0.179155	0.457173	C3	2.5518	1.00808
4-Acetylbutyrate	0.993448	0.391341	C2	2.5386	1.20082
N-Acetylserotonin	0.677425	1.71302	C3	2.5287	1.11886
17alpha,21-Dihydroxypregnenolone	0.244817	0.0968464	C2	2.5279	1.21309
5-Amino-2-oxopentanoic acid	0.973045	0.388741	C2	2.5031	1.08223
Kaempferol-3-O-rutinoside	1.51777	0.609422	C2	2.4905	1.14109
Phenylethylamine	0.938076	2.32589	C3	2.4794	1.04896
Methyl beta-D-galactoside	3.47121	1.40413	C2	2.4721	1.20131
4'-O-Methylnorbelladine	3.56763	8.76983	C3	2.4582	1.21685
Nilutamide	7.77228	19.0957	C3	2.4569	1.208
O-Acetyl-L-homoserine	7.5671	18.4912	C3	2.4436	1.07635
Isopropylparaben	1.05437	0.431686	C2	2.4424	1.22435
Valeric acid	2.05455	5.01446	C3	2.4407	1.2183
4-Hydroxytamoxifen	1.21061	0.497309	C2	2.4343	1.17822
Leucine	51.1534	21.2256	C2	2.41	1.19302
10-Hydroxydecanoic acid	11.8687	4.93931	C2	2.4029	1.18958
2-Amino-3-methylimidazo[4,5-f]quinoline	1.98016	0.825389	C2	2.3991	1.24664
Xanthoxylin	1.47714	0.615753	C2	2.3989	1.2491
Citric acid	0.0994987	0.042289	C2	2.3528	1.04619
(S)-Abscisic acid	0.0103174	0.00442806	C2	2.33	1.09781
Syringic acid	0.28731	0.123957	C2	2.3178	1.18671
Chlorpromazine	2.9777	6.86574	C3	2.3057	1.10126
Adenosine	16.573	38.1227	C3	2.3003	1.09572
1-Methylhistidine	0.0461927	0.0200918	C2	2.2991	1.16687
D-4'-Phosphopantothenate	0.116512	0.267178	C3	2.2931	1.0137
D-Xylitol	0.979716	0.427392	C2	2.2923	1.19733
Astragalin	0.371071	0.850082	C3	2.2909	1.19151
Catechol	8.93048	3.91664	C2	2.2801	1.21402
Erucic acid	3.18378	7.256	C3	2.2791	1.06617
D-Gulono-1,4-lactone	0.751001	0.331755	C2	2.2637	1.18223
Oxalacetic acid	1.54102	0.684956	C2	2.2498	1.16332
Propazine	5.82161	13.0119	C3	2.2351	1.18591
Propranolol	6.18947	13.7697	C3	2.2247	1.08752
N-Acetyl-L-aspartic acid	0.605432	0.27291	C2	2.2184	1.07614
Kyotorphin	0.600083	0.272629	C2	2.2011	1.10969
Marmesin	0.165142	0.362504	C3	2.1951	1.19872
Ibuprofen	0.840655	0.384208	C2	2.188	1.22212
Malonate	1.29004	0.590287	C2	2.1854	1.24596
Afzelin	1.54721	3.37947	C3	2.1842	1.18617
Sinapoyl aldehyde	0.412131	0.899792	C3	2.1833	1.01317
Deoxyinosine	0.469247	0.214946	C2	2.1831	1.17623
Chelirubine	6.14764	13.324	C3	2.1673	1.17172
Glyceric acid	0.963816	0.448542	C2	2.1488	1.2452
(1S,4R)-1-Hydroxy-2-oxolimonene	1.18747	2.51318	C3	2.1164	1.08308
Xanthurenic acid	0.16717	0.352045	C3	2.1059	1.11203
L-Carnitine	33.1509	69.2166	C3	2.0879	1.18723
Limonene-1,2-diol	4.03475	1.96691	C2	2.0513	1.02842
2,3-Butanediol	0.179924	0.367841	C3	2.0444	1.1659
N-Alpha-acetyllysine	571.924	280.48	C2	2.0391	1.0161
1,1-Dimethylbiguanide	1.29633	0.636318	C2	2.0372	1.04767
(-)-threo-Iso(homo)2-citrate	31.585	64.2334	C3	2.0337	1.12499
Pyrethrosin	0.0196645	0.00968473	C2	2.0305	1.16944
2-Ketobutyric acid	12.8891	6.37899	C2	2.0206	1.23082

## Sheet: Table S4
Table S4 Significantly different substances screened for C1-C3
Differential substance C1-C3	C1-Mean	C3-Mean	Which-Max	FC	VIP
Hispidulin	28722.4	11.1461	C1	2576.9	1.23517
Gibberellin A3	1.78085	0.00114181	C1	1559.7	1.24155
Methyleugenol	2.87405	0.00575455	C1	499.44	1.23299
N-Formyl-L-methionine	0.000621445	0.244288	C3	393.1	1.18105
Fluvastatin	0.0429196	11.3613	C3	264.71	1.18081
L-Dopa	0.193378	0.000758908	C1	254.81	1.22938
4-Hydroxycinnamoylagmatine	0.18335	36.255	C3	197.74	1.1459
N(6)-[(Indol-3-yl)acetyl]-L-lysine	6.3825	0.0331229	C1	192.69	1.23858
Hydroquinone	7.5694	0.0403183	C1	187.74	1.21728
Cytosine	15.2417	0.0856716	C1	177.91	1.23527
16alpha-Hydroxyestrone	6.93169	0.039072	C1	177.41	1.22949
5,6-Dihydro-5-fluorouracil	163.061	0.92395	C1	176.48	1.22391
4'-O-Methylnorbelladine	0.0532567	8.76983	C3	164.67	1.16137
Citrinin	7.12684	0.0489871	C1	145.48	1.13058
Albendazole	0.0178657	2.57821	C3	144.31	1.09561
Alternariol	0.634253	80.3465	C3	126.68	1.23646
Uridine	0.37267	46.9627	C3	126.02	1.0999
Cosmosiin	0.373931	46.0995	C3	123.28	1.24121
Sakuranetin	0.469214	0.00421797	C1	111.24	1.19935
Amodiaquine	1.97451	0.0187299	C1	105.42	1.18647
Luteolin	1.11497	0.0109034	C1	102.26	1.23627
UDP	0.154153	15.2115	C3	98.677	1.22506
Aflatoxin G1	6.29321	558.702	C3	88.779	1.21033
1,2,3-Trihydroxybenzene	13.8679	0.158632	C1	87.422	1.23111
Myriocin	0.0185777	1.57627	C3	84.848	1.23556
2'-Deoxyadenosine	0.0138492	1.11318	C3	80.378	1.03633
Oxoadipic acid	56.2825	0.814481	C1	69.102	1.14556
Tryptophanol	0.115362	0.00177485	C1	64.998	1.07937
Pantothenol	0.0166366	1.06603	C3	64.077	1.22801
Isoscopoletin	0.0332338	2.11844	C3	63.744	1.15668
Prostaglandin A2	1.90901	0.0301586	C1	63.299	1.08868
Clorazepate	1.07577	66.1686	C3	61.508	1.21656
(S)-Reticuline	10.2839	0.1708	C1	60.21	1.17467
Rutin	1.37786	0.0242399	C1	56.843	1.0928
3-Methyl-2-oxovaleric acid	0.675397	0.0134216	C1	50.322	1.23289
1-Methyladenosine	0.721465	0.0148831	C1	48.475	1.22132
ADP	0.0304902	1.42998	C3	46.9	1.14576
(Z)-4-Hydroxy-6-dodecenoic acid lactone	0.0479676	2.10583	C3	43.901	1.14023
Gabapentin	1.47628	0.0338506	C1	43.612	1.23626
Acacetin	1.79033	0.0411281	C1	43.531	1.20572
L-Methionine	0.495458	21.4526	C3	43.299	1.17487
Metanephrine	1.51972	0.0352726	C1	43.085	1.21265
3,4-Dihydroxyphenylpropanoate	493.644	11.6921	C1	42.22	1.24056
Pentamidine	1.02662	0.0249985	C1	41.067	1.20843
(R)-Kawain	0.0414029	1.66426	C3	40.197	1.14212
Trehalose	22.7553	0.566237	C1	40.187	1.23636
2-Pyrocatechuic acid	101.738	2.62828	C1	38.709	1.23528
Homoeriodictyol	0.794242	0.0206482	C1	38.465	1.23496
Palmitic acid	16.6485	0.446003	C1	37.328	1.17233
N-Succinyl-2-amino-6-ketopimelate	0.334008	0.00929364	C1	35.939	1.19973
Methyl jasmonate	0.0292268	1.02309	C3	35.005	1.2273
D-Arabitol	0.106706	3.61907	C3	33.916	1.20153
N,N-Dimethylhistidine	1.29019	43.7543	C3	33.913	1.22743
Dicumarol	0.763419	0.0227449	C1	33.564	1.20287
4-Acetylbutyrate	12.6419	0.391341	C1	32.304	1.23616
Lithocholic acid	0.15682	4.64243	C3	29.604	1.24043
Dehydroascorbate	0.0989365	2.92765	C3	29.591	1.17681
GMP	0.427471	12.5073	C3	29.259	1.21296
Enalaprilat	14.0399	0.481916	C1	29.134	1.18291
11H-14,15-EETA	3.73455	0.128834	C1	28.987	1.24044
Deoxyguanosine	0.0728857	2.02167	C3	27.738	1.24073
Hesperetin	1.27608	0.0460671	C1	27.7	1.22617
N-Acetyl-D-Glucosamine 6-Phosphate	1.84545	0.0672028	C1	27.461	1.23837
Orientin	0.750746	0.0273552	C1	27.444	1.22317
Isovitexin	0.180239	4.9117	C3	27.251	1.21353
Glutaric acid	0.263677	7.15901	C3	27.151	1.22925
Homogentisic acid	0.709899	0.0261634	C1	27.133	1.17339
alpha-Tocopherol	0.358916	9.29329	C3	25.893	1.17041
Atrazine	1.69686	0.066452	C1	25.535	1.24417
Phenylpyruvic acid	2.89209	0.113654	C1	25.446	1.21465
Dehydroepiandrosterone	6.62382	0.260499	C1	25.427	1.21833
N-Acetylleucine	0.398414	0.0156939	C1	25.386	1.24096
1,5-Naphthalenediamine	2.59966	0.102911	C1	25.261	1.20746
Thiamine	1.20618	0.0478644	C1	25.2	1.12352
5'-S-Methyl-5'-thioinosine	0.00440947	0.111021	C3	25.178	1.18462
3-(2-Hydroxyphenyl)propanoic acid	1.85125	0.0748291	C1	24.74	1.18721
Pyroglutamic acid	10.2805	0.419135	C1	24.528	1.15132
Anabasine	0.0786896	1.9064	C3	24.227	1.17372
Metaproterenol	0.685977	0.0292582	C1	23.446	1.10865
Linatine	0.0851523	1.98987	C3	23.368	1.13788
4-Hydroxybenzoic acid	5.56565	0.243851	C1	22.824	1.24
2-Hydroxy-3-(4-hydroxyphenyl)propanoic acid	0.34961	0.0156747	C1	22.304	1.12383
L-Histidine	2.75353	0.123717	C1	22.257	1.1133
3,4-Dihydroxyphenylglycol	10.7322	0.493277	C1	21.757	1.24159
Phloretin	0.382459	0.0176627	C1	21.653	1.16683
Prostaglandin G2	0.0416543	0.901491	C3	21.642	1.20634
Matricarin	0.183024	3.8934	C3	21.273	1.1899
Androsterone	14.9181	317.311	C3	21.27	1.23113
S-Adenosylmethionine	0.681266	0.0321018	C1	21.222	1.24007
beta-D-Glucosamine	13.1517	0.645194	C1	20.384	1.03326
Neochlorogenic acid	22302.4	1132.71	C1	19.689	1.20493
Choline sulfate	2.03707	0.104957	C1	19.409	1.15202
Rhamnetin	0.103206	1.95183	C3	18.912	1.11206
cis-Aconitic acid	1.27375	0.0678674	C1	18.768	1.22616
Piperonal	0.0886788	1.62279	C3	18.3	1.20182
Nitenpyram	0.676921	0.0370578	C1	18.267	1.07948
N-(5-Phospho-D-ribosyl)anthranilate	0.030989	0.557121	C3	17.978	1.17101
1-Methylhistidine	0.359194	0.0200918	C1	17.878	1.24097
Propazine	0.743477	13.0119	C3	17.501	1.17891
Chrysoeriol	13.1778	224.492	C3	17.036	1.2431
Glycitein	47.9847	2.88538	C1	16.63	1.22014
Chlorpromazine	0.413393	6.86574	C3	16.608	1.17022
N(omega)-Nitro-L-arginine methyl ester	1.2512	20.6602	C3	16.512	1.14616
4-Imidazolone-5-propionic acid	0.405395	6.6691	C3	16.451	1.22576
Isopyridoxal	1.18195	0.0725943	C1	16.282	1.21574
S-Methyl-L-methionine	0.0764328	1.23204	C3	16.119	1.22913
L-Theanine	0.291377	4.55206	C3	15.623	1.23999
2-O-(alpha-D-Mannosyl)-D-glycerate	1.53958	0.098837	C1	15.577	1.2148
Fructose 1,6-bisphosphate	0.1077	1.67113	C3	15.516	1.21248
Naringin	0.133259	0.00863076	C1	15.44	1.01385
L-Erythrulose	33.1711	2.15368	C1	15.402	1.24047
Omeprazole	3.15362	48.0588	C3	15.239	1.12593
UMP	1.62139	24.6881	C3	15.226	1.19603
Denudatine	6.43542	0.42342	C1	15.199	1.13963
2-hydroxyflutamide	0.109479	1.64338	C3	15.011	1.20653
cyclo-Dopa 5-O-glucoside	0.188254	2.80673	C3	14.909	1.23791
Coleonol	0.327648	0.0220742	C1	14.843	1.21484
Niacinamide	16.0563	1.08596	C1	14.785	1.23477
Prednisone	0.0618292	0.00420963	C1	14.688	1.11945
Puerarin	0.0831846	1.21927	C3	14.657	1.12731
Pyridoxine	8.09066	0.556507	C1	14.538	1.24185
gamma-Glutamylcysteine	0.182443	2.58398	C3	14.163	1.11277
Benzaldehyde	1.85444	0.135429	C1	13.693	1.11025
9,10-Epoxyoctadecenoic acid	6.86469	92.9422	C3	13.539	1.18182
Prostaglandin F2a	4.2322	0.314012	C1	13.478	1.07611
p-Coumaroyl-D-glucose	0.757895	9.94875	C3	13.127	1.23244
Alpha-Linolenic acid	3.23478	42.4141	C3	13.112	1.14561
Uridine diphosphate glucuronic acid	0.762716	0.0587047	C1	12.992	1.14315
Trehalose 6-phosphate	0.155623	2.0057	C3	12.888	1.18114
Gamma-terpinene	2.05529	0.160965	C1	12.769	1.19368
2-Keto-6-acetamidocaproate	0.115553	1.4721	C3	12.74	1.01549
Gentiacaulein	13.365	170.244	C3	12.738	1.20343
D-Glutamine	0.0203191	0.258436	C3	12.719	1.21069
Nopaline	0.169052	2.14638	C3	12.697	1.13334
3,4-Dihydroxybenzaldehyde	0.0303151	0.00240167	C1	12.623	1.21508
(2S,5S)-trans-Carboxymethylproline	7.22428	0.579531	C1	12.466	1.22193
Pantothenic acid	0.839024	10.416	C3	12.414	1.02364
alpha-Oxo-benzeneacetic acid	0.417757	5.12409	C3	12.266	1.2332
Diaminopimelic acid	1.36883	16.7228	C3	12.217	1.17795
Misoprostol	0.0409136	0.492646	C3	12.041	1.12033
3-(3-Hydroxyphenyl)propanoic acid	6.83071	0.571961	C1	11.943	1.23798
Labetalol	0.0693722	0.82696	C3	11.921	1.19137
L-Methionine S-oxide	0.628602	7.4589	C3	11.866	1.23962
(R)-2-O-Sulfolactate	0.150069	1.76167	C3	11.739	1.23834
Guanine	11.5834	0.987769	C1	11.727	1.15783
Fisetin	8.95304	0.763818	C1	11.721	1.24129
Tetrahydrodipicolinate	0.846593	0.0745585	C1	11.355	1.24434
Chalconaringenin	3.93729	44.3166	C3	11.256	1.02342
Gibberellin A124	4.07488	0.364945	C1	11.166	1.05325
Indoleacetaldehyde	0.094575	0.00853588	C1	11.08	1.16823
Carglumic acid	3.49994	0.316762	C1	11.049	1.20106
Afzelin	0.306973	3.37947	C3	11.009	1.22921
Tropate	3.02181	0.283744	C1	10.65	1.19925
D-Myo-inositol 3,4,5,6-tetrakisphosphate	0.233175	0.0220314	C1	10.584	1.12381
Terephthalate	0.54133	0.0513069	C1	10.551	1.17181
9,10-12,13-Diepoxyoctadecanoate	0.357995	3.74264	C3	10.454	1.17198
Androstanedione	0.232237	0.0227911	C1	10.19	1.23434
(R)-Methylmalonate semialdehyde	0.236142	2.40134	C3	10.169	1.09336
5-O-Feruloylquinic acid	0.0870303	0.882217	C3	10.137	1.20119
Melibiose	6.57075	0.656708	C1	10.006	1.14963
Prostaglandin D2	2.31563	0.233199	C1	9.9299	1.24153
N7-Methylguanosine	9.19553	0.92978	C1	9.89	1.20335
7-Methyladenine	0.0290321	0.00294662	C1	9.8527	1.07268
epsilon-Caprolactam	8.30707	0.857473	C1	9.6879	1.15435
Nicotinamide ribotide	0.055103	0.528854	C3	9.5976	1.23029
Esculetin	1.06709	0.111559	C1	9.5653	1.23312
Kynurenic acid	0.021365	0.204284	C3	9.5616	1.17846
Dodecanedioic acid	0.188798	1.8023	C3	9.5462	1.11011
Geranic acid	1.7413	16.5196	C3	9.4869	1.24025
Erythritol	3.22419	0.342395	C1	9.4166	1.16488
Dihydrobiochanin A	0.791907	7.43465	C3	9.3883	1.14137
beta-Alanyl-L-arginine	1.99063	0.213096	C1	9.3415	1.22018
N-Acetylaspartylglutamic acid	2.42127	0.261623	C1	9.2548	1.13307
9,10-DHOME	0.707128	6.45577	C3	9.1296	1.1476
L-Arginine	66.0344	7.27028	C1	9.0828	1.17667
beta-N-Acetylglucosamine	12.5484	1.39556	C1	8.9916	1.22201
(S)-Pinocembrin	80.5182	8.97855	C1	8.9678	1.00198
5'-Methylthioadenosine	0.501835	4.46506	C3	8.8975	1.02095
N-Acetyl-L-glutamine	2.14294	19.0189	C3	8.8752	1.09643
Carboprost	34.1195	300.772	C3	8.8153	1.08495
O-Phosphoethanolamine	0.260133	2.27333	C3	8.7391	1.22795
Nicotinamide riboside	0.910304	7.81533	C3	8.5854	1.16056
15-Keto-prostaglandin F2a	15.9152	1.85486	C1	8.5802	1.18305
Yangonin	0.177609	1.51425	C3	8.5258	1.06422
Danazol	2.03456	0.241178	C1	8.4359	1.09926
Spermidine	0.832403	0.0996533	C1	8.353	1.2245
L-Cystathionine	1.47608	0.176751	C1	8.3512	1.1951
4-Quinolinecarboxylic acid	3.35035	0.403332	C1	8.3067	1.2106
N6-Acetyl-LL-2,6-diaminoheptanedioate	62.1773	7.50492	C1	8.2849	1.21165
Phosphohydroxypyruvic acid	0.111429	0.921364	C3	8.2686	1.00951
Glycerophosphocholine	51.0239	411.828	C3	8.0713	1.24278
2-Methoxyestrone	0.211209	1.69234	C3	8.0126	1.00285
(4Z,7Z,10Z,13Z,16Z,19Z)-Docosahexaenoic acid ethyl ester	29.5391	3.68851	C1	8.0084	1.15894
Dibutyl phthalate	0.0327731	0.262183	C3	7.9999	1.09591
1H-Indole-3-acetamide	0.079104	0.00993321	C1	7.9636	1.12248
Tricetin	0.500012	3.94446	C3	7.8887	1.23656
Marmesin	0.0462005	0.362504	C3	7.8463	1.11441
Luteoforol	4.2978	33.5328	C3	7.8023	1.18836
Indolelactic acid	0.0560739	0.436218	C3	7.7793	1.15756
Isoliquiritigenin	0.122756	0.947559	C3	7.719	1.22737
trans-Cinnamate	0.961708	7.34809	C3	7.6407	1.10141
Aciclovir	0.594274	4.50166	C3	7.5751	1.14068
10-Hydroxydecanoic acid	37.382	4.93931	C1	7.5683	1.23557
L-Ribulose	0.556183	4.17372	C3	7.5042	1.17422
Isorhamnetin	17.3402	129.152	C3	7.4481	1.22069
L-Prolinamide	2.05	0.275739	C1	7.4346	1.23484
Isopropylparaben	3.19891	0.431686	C1	7.4103	1.24405
T2 Toxin	0.110915	0.808539	C3	7.2897	1.19234
Phthalic acid	0.121518	0.01671	C1	7.2721	1.09489
Spectinomycin	11.5788	1.62013	C1	7.1468	1.05885
Tyrosol	0.146146	1.04189	C3	7.1291	1.16393
5-Aminolevulinic acid	0.772866	5.45011	C3	7.0518	1.20072
3,5-Dihydroxy-phenylglycine	0.14235	1.00005	C3	7.0253	1.15791
9(S)-HPODE	0.3025	2.11566	C3	6.9939	1.01622
Imidazoleacetic acid	10.8072	1.55813	C1	6.936	1.20172
Methyl beta-D-galactoside	9.56201	1.40413	C1	6.8099	1.24094
D-Gulono-1,4-lactone	2.24588	0.331755	C1	6.7697	1.21779
N-Acetyl-D-glucosamine	117.83	17.4112	C1	6.7675	1.16171
Uric acid	5.42684	0.802553	C1	6.762	1.22756
gamma-Aminobutyric acid	4.97351	33.4412	C3	6.7239	1.07865
N6-Acetyl-L-lysine	1.31426	8.83257	C3	6.7205	1.16858
Estradiol	14.8928	2.21607	C1	6.7204	1.12861
Swainsonine	0.0601545	0.00896189	C1	6.7123	1.13601
Hydroxykynurenine	3.86146	0.578472	C1	6.6753	1.09567
L-Carnitine	10.4738	69.2166	C3	6.6086	1.16306
Pyrethrosin	0.0634385	0.00968473	C1	6.5504	1.15065
(2R)-2-Hydroxy-3-(phosphonatooxy)propanoate	0.00235425	0.0152804	C3	6.4905	1.22122
Dihydrouracil	0.804695	5.21338	C3	6.4787	1.08211
N-Acetyl-L-2-amino-6-oxopimelate	1.08538	7.02994	C3	6.477	1.23567
Catalpol	0.879849	5.68917	C3	6.4661	1.16421
5-Aminopentanoic acid	0.112826	0.727982	C3	6.4522	1.23042
D-Mannose	70.2783	10.9822	C1	6.3993	1.18145
N-Acetylornithine	0.147839	0.940089	C3	6.3589	1.0108
4-Methylcatechol	2.87735	18.2904	C3	6.3567	1.22966
Quinestrol	0.0221977	0.140839	C3	6.3447	1.03603
L-Homoserine	0.640571	4.0523	C3	6.3261	1.23678
Asymmetric dimethylarginine	54.2463	8.67185	C1	6.2554	1.23982
2,3-Dinor-8-iso prostaglandin F1alpha	4.33095	0.6942	C1	6.2388	1.23356
Himbacine	6.68508	1.07928	C1	6.194	1.22151
Stearolic acid	0.180211	1.11068	C3	6.1632	1.21158
Glucosamine	1.15069	0.188353	C1	6.1092	1.07001
Guanosine 2',3'-cyclic phosphate	4.91009	0.807928	C1	6.0774	1.18181
CMP	39.3387	6.62537	C1	5.9376	1.21099
AMP	12.7162	74.8042	C3	5.8826	1.22416
Undecanoic acid	0.587642	3.42911	C3	5.8354	1.23182
Stachyose	0.105183	0.612309	C3	5.8214	1.17289
Menthyl pyrrolidone carboxylate	27.2907	4.7119	C1	5.7919	1.18071
N-Methyl-2-pyrrolidinone	9.18946	1.58949	C1	5.7814	1.23771
L-Tyrosine	390.651	67.8911	C1	5.7541	1.12689
O-Acetyl-L-homoserine	3.22364	18.4912	C3	5.7361	1.17998
Zingerone	0.228584	0.0401131	C1	5.6985	1.23358
Retinal	1.90302	0.340636	C1	5.5867	1.21901
Sinapoyl aldehyde	0.1611	0.899792	C3	5.5853	1.00745
Praziquantel	2.24232	0.404528	C1	5.5431	1.12565
Isocitric acid	0.0218799	0.120477	C3	5.5063	1.22248
Azacitidine	1.2904	7.06474	C3	5.4748	1.23154
Peganine	0.513491	2.81063	C3	5.4736	1.22775
Scoparone	0.0376206	0.20425	C3	5.4292	1.23323
Nicotinic acid	6.6566	35.9053	C3	5.3939	1.22641
FMN	0.137752	0.742442	C3	5.3897	1.05544
Aminoadipic acid	89.6758	16.7155	C1	5.3648	1.24313
4-Guanidinobutanoic acid	2.46451	13.1627	C3	5.3409	1.22797
Sodium deoxycholate	0.589371	3.06525	C3	5.2009	1.2254
Methyl 2-hydroxybenzoate	0.0151515	0.00294892	C1	5.138	1.16058
Propranolol	2.71747	13.7697	C3	5.0671	1.20319
cis-9,10-Epoxystearic acid	6.10714	30.8865	C3	5.0574	1.16306
Sphinganine	4.10518	0.818754	C1	5.0139	1.15964
Cyclopentolate	4.38879	0.876079	C1	5.0096	1.21891
4-Acetamido-2-aminobutanoic acid	0.0833393	0.415354	C3	4.9839	1.12845
Astragalin	0.173504	0.850082	C3	4.8995	1.20841
Isoquercitrin	0.0743495	0.357863	C3	4.8133	1.16076
3-Methylthiopropionic acid	0.421943	0.0882633	C1	4.7805	1.23763
Tryptamine	0.0292939	0.139377	C3	4.7579	1.1816
Phosphorylcholine	0.0160441	0.00340534	C1	4.7114	1.09119
Arcaine	0.589675	0.125728	C1	4.6901	1.09092
Scopoletin	0.305061	1.42181	C3	4.6608	1.22055
Maleic acid	0.336241	1.5639	C3	4.6511	1.02583
12-Hydroxydodecanoic acid	0.244863	1.1352	C3	4.6361	1.06807
S-Lactoylglutathione	0.0922304	0.427194	C3	4.6318	1.21693
4-Phenylbutyrate	3.24186	0.70022	C1	4.6298	1.23639
N5-(L-1-Carboxyethyl)-L-ornithine	10.2713	47.2847	C3	4.6036	1.23514
Acetyl-maltose	3.51876	0.769421	C1	4.5733	1.23386
Guanosine	253.089	55.4031	C1	4.5681	1.24157
Iminoarginine	12.1116	54.5729	C3	4.5058	1.13597
7-Methylguanine	0.613527	2.75316	C3	4.4874	1.15257
trans-Ferulic acid	0.207164	0.926767	C3	4.4736	1.1441
2-Hydroxy-6-pentadecylbenzoic acid	6.38829	1.42867	C1	4.4715	1.15039
Aspirin	0.293511	0.0657173	C1	4.4663	1.07946
L-4-Hydroxyphenylglycine	15.3128	68.0677	C3	4.4452	1.22461
trans-trans-Muconic acid	0.520083	2.30117	C3	4.4246	1.15418
L-Glutamic acid	28.8954	127.262	C3	4.4042	1.23221
2-Methylserine	2.25471	9.81211	C3	4.3518	1.20683
2-Amino-3-methylimidazo[4,5-f]quinoline	3.56561	0.825389	C1	4.3199	1.24349
Oxazepam	13.7846	59.5068	C3	4.3169	1.08059
Genipin	0.648663	2.77372	C3	4.2761	1.22922
Xanthoxylin	2.61	0.615753	C1	4.2387	1.2434
8-Amino-7-oxononanoate	0.340136	0.0803435	C1	4.2335	1.15164
Oxalacetic acid	2.88848	0.684956	C1	4.217	1.21212
5-Amino-2-oxopentanoic acid	1.62269	0.388741	C1	4.1742	1.17468
Gluconic acid	1.5733	0.377347	C1	4.1694	1.13839
3-Hydroxybenzyl alcohol glucoside	0.0849137	0.350869	C3	4.1321	1.23018
Luteolinidin	1.10246	4.5207	C3	4.1006	1.04724
Linoleic acid	0.481389	1.96485	C3	4.0816	1.08533
D-Ribose	1.00017	0.246791	C1	4.0527	1.22854
N8-Acetylspermidine	0.836189	3.3774	C3	4.039	1.12093
6-Thiourate	0.0451242	0.180672	C3	4.0039	1.22721
Silibinin	0.136886	0.0342694	C1	3.9944	1.23181
L-Aspartic acid	1.08401	4.30495	C3	3.9713	1.12265
3-(3,4-Dihydroxy-5-methoxy)-2-propenoic acid	1.65768	6.58233	C3	3.9708	1.24053
p-Hydroxymandelic acid	0.315291	1.24751	C3	3.9567	1.23447
Arbutin	10.2054	40.1946	C3	3.9385	1.21185
Baicalein	787.783	3071.16	C3	3.8985	1.13617
Stearidonic acid	1536.53	394.165	C1	3.8982	1.15454
Chelirubine	3.44146	13.324	C3	3.8716	1.21715
Coumarin	0.536044	2.07304	C3	3.8673	1.07275
Acetylcholine	14.4262	3.75746	C1	3.8394	1.05818
Choline	60.0998	15.6819	C1	3.8324	1.22383
Geranyl diphosphate	1.57346	0.41332	C1	3.8069	1.13317
D-Tryptophan	1.19799	0.31487	C1	3.8047	1.2037
3-Indoleacetonitrile	1.94164	7.37173	C3	3.7967	1.05328
Citric acid	0.159125	0.042289	C1	3.7628	1.15323
Cyromazine	149.321	39.8974	C1	3.7426	1.23231
Se-Methylselenocysteine	0.747462	2.78764	C3	3.7295	1.24118
Nilutamide	5.17613	19.0957	C3	3.6892	1.21432
6-Ketoprostaglandin E1	5.72929	1.55391	C1	3.687	1.06192
Kaempferol 3-O-beta-D-xyloside	0.430822	1.5749	C3	3.6556	1.16057
Tectorigenin	18.8943	69.0259	C3	3.6533	1.13012
Catechol	14.1816	3.91664	C1	3.6209	1.23894
Emodin	0.0256913	0.00712956	C1	3.6035	1.18467
(R)-Methysticin	21.5897	77.5788	C3	3.5933	1.12396
Limonene-1,2-diol	7.05907	1.96691	C1	3.5889	1.23043
Dibenz[a,h]anthracene	0.736898	2.63434	C3	3.5749	1.18707
4-Hydroxycoumarin	18.7364	5.2459	C1	3.5716	1.10216
Heptanoic acid	0.418461	0.118305	C1	3.5371	1.21935
5-Aminosalicylate	1.29567	0.37035	C1	3.4985	1.23429
Quinaldic acid	0.048935	0.168807	C3	3.4496	1.22754
Tetrahydroharmine	0.179546	0.0520518	C1	3.4494	1.17698
Juvenile hormone III	1.88728	0.547857	C1	3.4448	1.15309
Citrulline	0.911474	3.11773	C3	3.4205	1.13371
4-Hydroxycinnamic acid	1.33477	0.392309	C1	3.4024	1.1291
Senecionine	0.377387	1.277	C3	3.3838	1.21854
Dethiobiotin	0.0858382	0.288453	C3	3.3604	1.13586
Xanthine	31.3968	104.966	C3	3.3432	1.19851
Quercetin	3.08367	10.2948	C3	3.3385	1.20337
N-Amidino-L-glutamate	0.310778	1.03234	C3	3.3218	1.20075
Paraxanthine	9.92629	2.9933	C1	3.3162	1.21451
o-Xylene	0.880626	0.268906	C1	3.2749	1.17904
Pregnenolone	0.49596	1.61885	C3	3.2641	1.05925
gamma-L-Glutamyl-D-alanine	21.9124	71.0751	C3	3.2436	1.18444
4-Hydroxyphenylpyruvic acid	0.0684077	0.021183	C1	3.2294	1.20404
N-Acetyl-D-galactosamine	0.678093	2.17536	C3	3.2081	1.22642
Prostaglandin D3	2.3678	0.749052	C1	3.1611	1.07752
Glutathione	6.12658	19.2579	C3	3.1433	1.22834
3'-Ketolactose	4.7111	1.50518	C1	3.1299	1.20206
(<U+00C2><U+00B1>)-Fenarimol	0.728077	2.24618	C3	3.0851	1.22892
Biochanin A	76.5634	24.8267	C1	3.0839	1.17011
N-Acetylserotonin	0.557323	1.71302	C3	3.0737	1.1936
Glyceric acid	0.146273	0.448542	C3	3.0665	1.2381
6-Methylmercaptopurine	1.74123	5.27408	C3	3.0289	1.20103
Deoxyuridine	40.9759	13.5527	C1	3.0234	1.09646
Pimelic acid	0.366426	0.122483	C1	2.9916	1.13529
Thymine	0.176642	0.527376	C3	2.9856	1.01648
N6-(Delta2-Isopentenyl)-adenine	0.310897	0.916286	C3	2.9472	1.19563
Melatonin	0.100205	0.0344522	C1	2.9085	1.12805
Erucic acid	2.49962	7.256	C3	2.9028	1.20011
Suberic acid	0.200475	0.0696431	C1	2.8786	1.1865
Mevalonic acid-5P	0.18124	0.520845	C3	2.8738	1.22171
Carnosol	0.105607	0.0367902	C1	2.8705	1.19621
Indican	0.528169	1.50702	C3	2.8533	1.05403
N-Demethylindolmycin	0.413163	1.1779	C3	2.8509	1.093
(-)-cis-Carveol	7.57907	21.559	C3	2.8445	1.20688
(R)-3-Hydroxy-3-methyl-2-oxopentanoate	0.272359	0.0960312	C1	2.8362	1.17912
Imidazol-5-yl-pyruvate	5.68333	2.00867	C1	2.8294	1.18118
21-Deoxycortisol	3.26283	1.15378	C1	2.8279	1.10037
N,N-Diethyl-m-toluamide	0.0679078	0.189481	C3	2.7903	1.17231
Ibuprofen	1.0715	0.384208	C1	2.7889	1.23766
Inosine	27.2245	75.6867	C3	2.7801	1.21346
Galactaric acid	1.71114	0.619563	C1	2.7618	1.09455
Diosmetin	1.52093	4.20031	C3	2.7617	1.12903
Deoxycholic acid	0.145978	0.401012	C3	2.7471	1.15745
D-Xylitol	1.1734	0.427392	C1	2.7455	1.13602
p-Octopamine	45.7286	125.418	C3	2.7427	1.1978
Nateglinide	76.8514	28.2226	C1	2.723	1.18538
Cyclopeptine	2.12049	5.69365	C3	2.6851	1.04244
Shikimic acid	1.68813	0.635071	C1	2.6582	1.16638
6beta-Hydroxytestosterone	1.28747	0.484705	C1	2.6562	1.2206
D-Galactose	11.8342	4.48772	C1	2.637	1.18225
17alpha,21-Dihydroxypregnenolone	0.254737	0.0968464	C1	2.6303	1.05784
Harman	5.2662	2.01142	C1	2.6181	1.22288
L-Norvaline	2.49057	6.49998	C3	2.6098	1.20236
Lacto-N-biose I	1.25105	3.26201	C3	2.6074	1.23594
Oleic acid	0.219952	0.572574	C3	2.6032	1.05447
2-Ketobutyric acid	16.5631	6.37899	C1	2.5965	1.21359
N-Acetyl-L-aspartic acid	0.697078	0.27291	C1	2.5542	1.07499
3-Hydroxyanthranilic acid	0.00406844	0.00161539	C1	2.5186	1.18073
Melamine	0.443847	0.17676	C1	2.511	1.22577
L(-)-Carnitine	1.2319	3.0869	C3	2.5058	1.2101
1,1-Dimethylbiguanide	1.59407	0.636318	C1	2.5052	1.10269
3-tert-Butyl-5-methylcatechol	7.16913	2.86941	C1	2.4985	1.13665
cis-4-Hydroxy-D-proline	0.754253	0.306509	C1	2.4608	1.15953
Glucosamine 6-phosphate	3.47143	8.50739	C3	2.4507	1.04557
Biotin	0.125968	0.308593	C3	2.4498	1.18737
3,5-Dihydroxyphenylglyoxylate	1.22355	0.503609	C1	2.4296	1.23116
L-Isoleucine	15.8821	6.56854	C1	2.4179	1.04149
Cysteinylglycine	29.6748	71.4671	C3	2.4083	1.15881
Threonic acid	1.64109	3.95129	C3	2.4077	1.12154
Salicylic acid	0.394428	0.164866	C1	2.3924	1.11749
L-Kynurenine	0.845273	0.353458	C1	2.3914	1.00618
Neopterin	5.87982	14.0501	C3	2.3895	1.22829
Pseudouridine	0.884422	2.11049	C3	2.3863	1.22964
Cis-zeatin	1.1181	0.469106	C1	2.3835	1.069
D-Ribose 5-phosphate	0.775057	1.82972	C3	2.3608	1.17023
5-Hydroxypentanoic acid	0.0310023	0.0727117	C3	2.3454	1.22695
Cytidine	0.623325	1.46104	C3	2.344	1.03065
Enol-phenylpyruvate	3.60433	1.54161	C1	2.338	1.06718
Adenine	2.375	5.52681	C3	2.3271	1.23035
Guanosine 3'-phosphate	7.52356	17.4904	C3	2.3248	1.10977
Gentisin	0.869487	0.376697	C1	2.3082	1.19414
Pyrrole-2-carboxylic acid	6.99364	3.03194	C1	2.3067	1.23514
Formononetin	2.80956	6.41869	C3	2.2846	1.1666
D-Xylonate	0.423666	0.185455	C1	2.2845	1.02944
Eriodictyol	6.23189	14.2117	C3	2.2805	1.18604
4-Hydroxybenzaldehyde	0.302121	0.133795	C1	2.2581	1.00761
3-Hydroxyvalproic acid	1.13077	2.53412	C3	2.241	1.23598
5-Methylbarbiturate	2.41649	1.09732	C1	2.2022	1.02173
Procollagen 5-hydroxy-L-lysine	0.190814	0.086738	C1	2.1999	1.22962
gamma-Thujaplicin	1.2692	0.588548	C1	2.1565	1.00943
N1-trans-Feruloylagmatine	2.82843	1.3445	C1	2.1037	1.01078
L-Alanyl-gamma-D-glutamyl-L-lysine	2.68292	5.61069	C3	2.0913	1.21155
Methylselenopyruvate	0.013929	0.0289735	C3	2.0801	1.04278
3,4-Dihydroxybenzeneacetic acid	27.5337	13.2579	C1	2.0768	1.18276
N-Acetylmannosamine	39.6451	19.2261	C1	2.062	1.08828
2,5-Dioxopentanoate	0.953208	1.92256	C3	2.0169	1.22636

## Sheet: Table S5
Table S5 Significantly different metabolic pathways screened for C1-C2, C2-C3, and C1-C3
C12	Total	Expected	Hits	Raw p	#NAME?	Holm adjust	FDR	Impact	Fold Enrichment	Description
ko01230	128	6.3559	35	1.1339e-17	39.018	1.8709e-15	1.8709e-15	0.31126	5.5067	Biosynthesis of amino acids
ko01232	56	2.7807	18	6.9923e-11	23.384	1.1467e-08	5.7686e-09	0.32743	6.4731	Nucleotide metabolism
ko00250	28	1.3904	12	2.562e-09	19.782	4.176e-07	1.4091e-07	0.68421	8.6309	Alanine, aspartate and glutamate metabolism
ko01240	304	15.095	39	1.9277e-08	17.764	3.1228e-06	7.9516e-07	0.13376	2.5836	Biosynthesis of cofactors
ko00220	23	1.1421	10	4.8885e-08	16.834	7.8705e-06	1.4149e-06	0.5	8.7559	Arginine biosynthesis
ko00946	35	1.738	12	5.1452e-08	16.783	8.2324e-06	1.4149e-06	0.36667	6.9047	Degradation of flavonoids
ko00470	56	2.7807	14	3.3948e-07	14.896	5.3978e-05	8.0021e-06	0.23913	5.0347	D-Amino acid metabolism
ko00230	85	4.2207	16	3.0015e-06	12.716	0.00047424	6.1906e-05	0.24031	3.7908	Purine metabolism
ko00260	47	2.3338	11	1.2767e-05	11.269	0.0020044	0.00022337	0.25758	4.7133	Glycine, serine and threonine metabolism
ko00940	56	2.7807	12	1.3538e-05	11.21	0.0021119	0.00022337	0.28788	4.3154	Phenylpropanoid biosynthesis
ko00941	68	3.3766	13	2.1915e-05	10.728	0.0033968	0.00032872	0.28378	3.85	Flavonoid biosynthesis
ko01200	111	5.5118	17	2.6397e-05	10.542	0.0040651	0.00036296	0.1989	3.0843	Carbon metabolism
ko00020	20	0.99311	7	3.0312e-05	10.404	0.0046377	0.00038473	0.30303	7.0485	Citrate cycle (TCA cycle)
ko00970	52	2.5821	11	3.5498e-05	10.246	0.0053956	0.00041836	0.4	4.2601	Aminoacyl-tRNA biosynthesis
ko00240	62	3.0787	12	4.0135e-05	10.123	0.0060603	0.00044148	0.25	3.8978	Pyrimidine metabolism
ko01210	116	5.7601	17	4.7327e-05	9.9584	0.007099	0.00048806	0.18182	2.9514	2-Oxocarboxylic acid metabolism
ko00710	22	1.0924	7	6.1213e-05	9.7012	0.0091207	0.00059413	0.29412	6.4078	Carbon fixation in photosynthetic organisms
ko00330	69	3.4262	12	0.00012011	9.0271	0.017777	0.001101	0.27273	3.5024	Arginine and proline metabolism
ko00350	60	2.9793	11	0.00014149	8.8633	0.020799	0.0012154	0.28788	3.6921	Tyrosine metabolism
ko00410	25	1.2414	7	0.00015177	8.7932	0.022158	0.0012154	0.2069	5.6388	beta-Alanine metabolism
ko00340	33	1.6386	8	0.00015468	8.7741	0.022429	0.0012154	0.2	4.8821	Histidine metabolism
ko00300	34	1.6883	8	0.00019373	8.5491	0.027897	0.001453	0.27027	4.7385	Lysine biosynthesis
ko00630	54	2.6814	10	0.00026132	8.2498	0.037369	0.0018747	0.3125	3.7294	Glyoxylate and dicarboxylate metabolism
ko00261	29	1.44	7	0.00041547	7.7861	0.058997	0.0028564	0.26923	4.8611	Monobactam biosynthesis
ko00270	59	2.9297	10	0.00055122	7.5034	0.077722	0.0036381	0.2875	3.4133	Cysteine and methionine metabolism
ko00760	50	2.4828	9	0.00066115	7.3215	0.092561	0.0041958	0.2069	3.625	Nicotinate and nicotinamide metabolism
ko00360	43	2.1352	8	0.00105	6.8589	0.14595	0.0064168	0.19608	3.7467	Phenylalanine metabolism
ko00030	35	1.738	7	0.001387	6.5806	0.19141	0.0081735	0.26	4.0277	Pentose phosphate pathway
ko00040	56	2.7807	9	0.0015413	6.4751	0.21116	0.0087694	0.20896	3.2366	Pentose and glucuronate interconversions
ko00944	30	1.4897	6	0.0030552	5.7909	0.41551	0.016804	0.41667	4.0277	Flavone and flavonol biosynthesis
ko00290	23	1.1421	5	0.0046645	5.3678	0.62971	0.024827	0.090909	4.378	Valine, leucine and isoleucine biosynthesis
ko00720	44	2.1849	7	0.0054024	5.2209	0.72392	0.027856	0.15625	3.2039	Carbon fixation pathways in prokaryotes
ko00908	26	1.291	5	0.0080757	4.8189	1	0.040378	0.28571	3.8728	Zeatin biosynthesis
ko01053	17	0.84415	4	0.0084538	4.7731	1	0.041026	0.1875	4.7385	Biosynthesis of siderophore group nonribosomal peptides
ko00770	27	1.3407	5	0.0095188	4.6545	1	0.044874	0.16129	3.7294	Pantothenate and CoA biosynthesis
ko00480	38	1.8869	6	0.010197	4.5856	1	0.046738	0.2807	3.1798	Glutathione metabolism
ko01120	821	40.767	54	0.0144	4.2405	1	0.064216	0.092161	1.3246	Microbial metabolism in diverse environments
ko00627	66	3.2773	8	0.015589	4.1612	1	0.067689	0.070175	2.441	Aminobenzoate degradation
ko00380	56	2.7807	7	0.019769	3.9236	1	0.08364	0.25806	2.5173	Tryptophan metabolism
ko00680	83	4.1214	9	0.020949	3.8657	1	0.086414	0.11304	2.1837	Methane metabolism
ko00400	33	1.6386	5	0.021988	3.8172	1	0.08849	0.13158	3.0513	Phenylalanine, tyrosine and tryptophan biosynthesis
ko00460	45	2.2345	6	0.022563	3.7914	1	0.08864	0.1087	2.6852	Cyanoamino acid metabolism
ko00310	46	2.2842	6	0.024907	3.6926	1	0.095573	0.11111	2.6268	Lysine degradation
ko00780	24	1.1917	4	0.028766	3.5485	1	0.10787	0.19231	3.3564	Biotin metabolism
ko00140	89	4.4194	9	0.03138	3.4616	1	0.11506	0.1068	2.0365	Steroid hormone biosynthesis
ko00943	49	2.4331	6	0.032897	3.4144	1	0.118	0.30233	2.466	Isoflavonoid biosynthesis
ko00130	65	3.2276	7	0.040837	3.1982	1	0.14336	0.13846	2.1688	Ubiquinone and other terpenoid-quinone biosynthesis
ko00564	52	2.5821	6	0.04239	3.1608	1	0.14572	0.15	2.3237	Glycerophospholipid metabolism
ko00620	28	1.3904	4	0.047538	3.0462	1	0.16008	0.17308	2.877	Pyruvate metabolism
ko00740	17	0.84415	3	0.04909	3.0141	1	0.162	0.28571	3.5539	Riboflavin metabolism
ko01212	99	4.9159	2	0.96151	0.039249	1	1	0.019417	0.40684	Fatty acid metabolism
ko00860	116	5.7601	2	0.98178	0.018386	1	1	0.015625	0.34722	Porphyrin metabolism
ko00904	98	4.8663	1	0.99355	0.0064702	1	1	0	0.2055	Diterpenoid biosynthesis
ko00906	103	5.1145	1	0.99503	0.004984	1	1	0.018182	0.19552	Carotenoid biosynthesis
ko01057	111	5.5118	1	0.99672	0.0032819	1	1	0.009901	0.18143	Biosynthesis of type II polyketide products
C23	Total	Expected	Hits	Raw p	#NAME?	Holm adjust	FDR	Impact	Fold Enrichment	Description
ko01230	128	7.2105	36	9.3252e-17	36.911	1.5387e-14	1.5387e-14	0.31788	4.9927	Biosynthesis of amino acids
ko01232	56	3.1546	17	4.7136e-09	19.173	7.7304e-07	3.8887e-07	0.31858	5.389	Nucleotide metabolism
ko00250	28	1.5773	12	1.086e-08	18.338	1.7702e-06	5.9732e-07	0.73684	7.6079	Alanine, aspartate and glutamate metabolism
ko00230	85	4.7882	19	1.4322e-07	15.759	2.3201e-05	5.9078e-06	0.27907	3.9681	Purine metabolism
ko00470	56	3.1546	15	2.491e-07	15.205	4.0105e-05	8.2202e-06	0.23913	4.755	D-Amino acid metabolism
ko01240	304	17.125	39	6.2651e-07	14.283	0.00010024	1.7229e-05	0.13376	2.2774	Biosynthesis of cofactors
ko00330	69	3.8869	16	8.4414e-07	13.985	0.00013422	1.9898e-05	0.25	4.1164	Arginine and proline metabolism
ko00220	23	1.2956	9	2.0345e-06	13.105	0.00032146	4.1962e-05	0.4	6.9464	Arginine biosynthesis
ko00350	60	3.3799	14	3.8552e-06	12.466	0.00060526	7.0678e-05	0.36364	4.1421	Tyrosine metabolism
ko00946	35	1.9716	10	1.425e-05	11.159	0.0022229	0.00023512	0.26667	5.072	Degradation of flavonoids
ko00260	47	2.6476	11	4.1827e-05	10.082	0.0064831	0.0006274	0.30303	4.1547	Glycine, serine and threonine metabolism
ko00940	56	3.1546	12	4.7996e-05	9.9444	0.0073914	0.00065995	0.28788	3.804	Phenylpropanoid biosynthesis
ko00020	20	1.1266	7	6.8462e-05	9.5892	0.010475	0.00081623	0.30303	6.2131	Citrate cycle (TCA cycle)
ko01210	116	6.5345	18	6.9256e-05	9.5777	0.010527	0.00081623	0.19091	2.7546	2-Oxocarboxylic acid metabolism
ko00300	34	1.9153	9	7.536e-05	9.4932	0.011379	0.00082896	0.2973	4.699	Lysine biosynthesis
ko00360	43	2.4223	10	9.9567e-05	9.2147	0.014935	0.0010268	0.19608	4.1283	Phenylalanine metabolism
ko00970	52	2.9293	11	0.00011271	9.0907	0.016794	0.0010939	0.4	3.7552	Aminoacyl-tRNA biosynthesis
ko00630	54	3.0419	11	0.00016148	8.7311	0.023899	0.0014803	0.32812	3.6161	Glyoxylate and dicarboxylate metabolism
ko01200	111	6.2529	16	0.00041904	7.7775	0.061599	0.0035773	0.1768	2.5588	Carbon metabolism
ko00908	26	1.4646	7	0.00043362	7.7433	0.063308	0.0035773	0.46429	4.7793	Zeatin biosynthesis
ko00290	23	1.2956	6	0.0013516	6.6065	0.19598	0.010619	0.13636	4.6309	Valine, leucine and isoleucine biosynthesis
ko00760	50	2.8166	9	0.0016264	6.4214	0.2342	0.012198	0.2069	3.1953	Nicotinate and nicotinamide metabolism
ko00340	33	1.859	7	0.0020055	6.2119	0.28678	0.013712	0.14286	3.7655	Histidine metabolism
ko00400	33	1.859	7	0.0020055	6.2119	0.28678	0.013712	0.28947	3.7655	Phenylalanine, tyrosine and tryptophan biosynthesis
ko00410	25	1.4083	6	0.0021558	6.1396	0.30397	0.013712	0.17241	4.2604	beta-Alanine metabolism
ko00240	62	3.4926	10	0.0021606	6.1374	0.30397	0.013712	0.18478	2.8632	Pyrimidine metabolism
ko00140	89	5.0136	12	0.0038593	5.5573	0.53644	0.023584	0.21359	2.3935	Steroid hormone biosynthesis
ko00480	38	2.1406	7	0.0046546	5.3699	0.64234	0.027429	0.33333	3.2701	Glutathione metabolism
ko00270	59	3.3236	9	0.0052333	5.2527	0.71697	0.029776	0.25	2.7079	Cysteine and methionine metabolism
ko00710	22	1.2393	5	0.0065171	5.0333	0.88633	0.035844	0.23529	4.0345	Carbon fixation in photosynthetic organisms
ko00780	24	1.352	5	0.0095925	4.6468	1	0.051057	0.23077	3.6983	Biotin metabolism
ko00720	44	2.4786	7	0.010597	4.5472	1	0.05464	0.15625	2.8242	Carbon fixation pathways in prokaryotes
ko00460	45	2.5349	7	0.011963	4.426	1	0.057901	0.13043	2.7614	Cyanoamino acid metabolism
ko00380	56	3.1546	8	0.012282	4.3996	1	0.057901	0.17742	2.536	Tryptophan metabolism
ko00040	56	3.1546	8	0.012282	4.3996	1	0.057901	0.20896	2.536	Pentose and glucuronate interconversions
ko01053	17	0.95765	4	0.013084	4.3364	1	0.058407	0.1875	4.1769	Biosynthesis of siderophore group nonribosomal peptides
ko00941	68	3.8306	9	0.013202	4.3274	1	0.058407	0.18919	2.3495	Flavonoid biosynthesis
ko00310	46	2.5913	7	0.013451	4.3087	1	0.058407	0.11111	2.7014	Lysine degradation
ko01120	821	46.249	60	0.015815	4.1468	1	0.064617	0.092161	1.2973	Microbial metabolism in diverse environments
ko00770	27	1.521	5	0.015875	4.143	1	0.064617	0.12903	3.2874	Pantothenate and CoA biosynthesis
ko00590	37	2.0843	6	0.016056	4.1317	1	0.064617	0.13514	2.8787	Arachidonic acid metabolism
ko00261	29	1.6336	5	0.021311	3.8485	1	0.083722	0.23077	3.0607	Monobactam biosynthesis
ko00660	22	1.2393	4	0.032253	3.4341	1	0.12376	0.047619	3.2276	C5-Branched dibasic acid metabolism
ko00591	13	0.73232	3	0.03319	3.4055	1	0.12446	0.75	4.0966	Linoleic acid metabolism
ko00750	23	1.2956	4	0.037369	3.2869	1	0.13702	0.22222	3.0873	Vitamin B6 metabolism
ko00680	83	4.6756	9	0.042474	3.1589	1	0.15069	0.11304	1.9249	Methane metabolism
ko00903	24	1.352	4	0.042925	3.1483	1	0.15069	0.0625	2.9586	Limonene degradation
ko00030	35	1.9716	5	0.044359	3.1154	1	0.15248	0.16	2.536	Pentose phosphate pathway
ko01040	36	2.028	5	0.049239	3.0111	1	0.16581	0	2.4655	Biosynthesis of unsaturated fatty acids
ko00901	54	3.0419	1	0.9571	0.043845	1	1	0.04878	0.32874	Indole alkaloid biosynthesis
ko01059	55	3.0983	1	0.95955	0.041295	1	1	0.02	0.32276	Biosynthesis of enediyne antibiotics
ko00860	116	6.5345	3	0.96359	0.037093	1	1	0.023438	0.4591	Porphyrin metabolism
ko01212	99	5.5769	2	0.97871	0.021516	1	1	0.019417	0.35862	Fatty acid metabolism
ko00982	67	3.7743	1	0.98001	0.020192	1	1	0	0.26495	Drug metabolism - cytochrome P450
[truncated: 55 more rows]

## Sheet: Table S6
Table S6 The correlation between the differential substances identified in C1-C2 and C2-C3 and the lipid peroxidation inhibition
[truncated: 722 more rows]
